# Supplementary material for: Deciphering transcriptional regulations coordinating the response to environmental changes
Source: BMC Bioinformatics. 2016 Jan 16;17:35. doi: 10.1186/s12859-016-0885-0 (PMC4715341; doi:10.1186/s12859-016-0885-0)
Supplement: Additional file 1 — Source code and raw data used for the evaluation are available as Additional file 1. (ZIP 1340 kb) [file 12859_2016_885_MOESM1_ESM.zip]

Archive with 15 entries (13 files):
- Code/
- Data/
- Code/build_fimo_blast_net.py
- Code/build-mim.R
- Code/contract.R
- Code/discretize-weight.R
- Code/gbk2faa.py
- Code/gbk2upstream.py
- Code/lombarde.R
- Code/lombarde.sh
- Data/coexp-genes.ncol
- Data/operon_list.clean.txt
- Data/prodoric-NC_000913.fimo.clean.txt
- Data/TF-motif-prodoric.clean.txt
- Data/TF-prodoric.blastp.clean.txt
