# Supplementary material for: Deciphering transcriptional regulations coordinating the response to environmental changes
Source: BMC Bioinformatics. 2016 Jan 16;17:35. doi: 10.1186/s12859-016-0885-0 (PMC4715341; doi:10.1186/s12859-016-0885-0)
Supplement: Additional file 1 — Source code and raw data used for the evaluation are available as Additional file 1. (ZIP 1340 kb) [file 12859_2016_885_MOESM1_ESM.zip › Code/build-mim.R]

#! /usr/bin/env Rscript --vanilla

library(optparse)
library(infotheo)
library(minet)

# Argument handling
option_list <- list(
  make_option(c("-i", "--input"), help = "Input filename. Mandatory."),
  make_option(c("-o", "--out"), help = "Output filename. Mandatory."),
  make_option(c("-e", "--estimator"), default="pearson",
      help = 'Mutial Information estimation method. One of "pearson", "spearman", "kendall", "mi.empirical", "mi.mm", "mi.shrink", "mi.sg".'),
  make_option(c("-d", "--discretization"), default="equalfreq",
      help = 'Discretization method. One of "equalfreq", "equalwidth", "globalequalwidth".')
)

opt.parser <- OptionParser(option_list = option_list, 
  description='Builds mutual information matrix from a table of gene expression data using "build.mim" from "minet" package in R.')

opts <- parse_args(opt.parser)

M <- read.table(opts$input, header=T, sep="\t", quote="", row.names=1)
gene_names <- rownames(M)
expdata <- t(M)
rm(M)

mim <- minet(expdata, estimator=opts$estimator, disc=opts$discretization)

write.table(mim, file=opts$out)
