# Supplementary material for: Deciphering transcriptional regulations coordinating the response to environmental changes
Source: BMC Bioinformatics. 2016 Jan 16;17:35. doi: 10.1186/s12859-016-0885-0 (PMC4715341; doi:10.1186/s12859-016-0885-0)
Supplement: Additional file 1 — Source code and raw data used for the evaluation are available as Additional file 1. (ZIP 1340 kb) [file 12859_2016_885_MOESM1_ESM.zip › Code/gbk2faa.py]

#!/usr/bin/python

from Bio import Seq, SeqIO
from getopt import getopt,GetoptError
import sys


# Example/ftp.ncbi.nlm.nih.gov/genomes/Bacteria/Escherichia_coli_K_12_substr__MG1655_uid57779/NC_000913.gbk
for filename in sys.argv:
  # Open GenBank file
  handle = open(filename, 'rU')

  # For each record (mitochrodrial genome, in this case)...
  for record in SeqIO.parse(handle, 'genbank'):
    if isinstance(record.seq, Seq.UnknownSeq):
      raise Exception("Genbank file does not include sequence data")

    # Grab the entire sequence
    # seq = str(record.seq)

    # Look at all features for this record
    for feature in record.features:
      # If it's a CDS or rRNA...
      if feature.type == 'CDS' or feature.type == 'rRNA':
        # If it contains some attribute called 'gene' save that
        if 'gene' in feature.qualifiers:
           geneName = feature.qualifiers['gene'][0]
        # If it contains some attribute called 'product' save that
        elif 'product' in feature.qualifiers:
           geneName = feature.qualifiers['product'][0]
        # Otherwise, quit.
        else:
           print 'ERROR when parsing feature:'
           print feature.qualifiers
           raise Exception("geneName not defined")
        if 'translation' in feature.qualifiers:
          translation = feature.qualifiers['translation'][0]
        else:
          translation = feature.extract(record).seq.translate()
        print ">"+geneName
	print translation
