# Supplementary material for: Deciphering transcriptional regulations coordinating the response to environmental changes
Source: BMC Bioinformatics. 2016 Jan 16;17:35. doi: 10.1186/s12859-016-0885-0 (PMC4715341; doi:10.1186/s12859-016-0885-0)
Supplement: Additional file 1 — Source code and raw data used for the evaluation are available as Additional file 1. (ZIP 1340 kb) [file 12859_2016_885_MOESM1_ESM.zip › Code/gbk2upstream.py]

#!/usr/bin/python

from Bio import Seq, SeqIO
from getopt import getopt,GetoptError
import sys

try:
  opts, argv = getopt(sys.argv[1:], "s:", ["size"])
except GetoptError as err:
  # print help information and exit:
  print(err) # will print something like "option -X not recognized"
  sys.exit(2)

size = 300
for o, a in opts:
  if o == "-s":
    size = int(a)
  else:
    assert False, "unhandled option"

# Example/ftp.ncbi.nlm.nih.gov/genomes/Bacteria/Escherichia_coli_K_12_substr__MG1655_uid57779/NC_000913.gbk
for filename in argv:
  # Open GenBank file
  handle = open(filename, 'rU')

  # For each record (mitochrodrial genome, in this case)...
  for record in SeqIO.parse(handle, 'genbank'):
    if isinstance(record.seq, Seq.UnknownSeq):
      raise Exception("Genbank file does not include sequence data")

    # Grab the entire sequence
    # seq = str(record.seq)

    # Look at all features for this record
    for feature in record.features:
      # If it's a CDS or rRNA...
      if feature.type == 'CDS' or feature.type == 'rRNA':
        # If it contains some attribute called 'gene' save that
        if 'gene' in feature.qualifiers:
           geneName = feature.qualifiers['gene'][0]
        # If it contains some attribute called 'product' save that
        elif 'product' in feature.qualifiers:
           geneName = feature.qualifiers['product'][0]
        # Otherwise, quit.
        else:
           print 'ERROR when parsing feature:'
           print feature.qualifiers
           raise Exception("geneName not defined")
        
	if feature.strand > 0:
          begin = feature.location.start.position - size
          end   = feature.location.start.position - 1
        else:
          begin = feature.location.end.position + 1
          end   = feature.location.end.position + size
        print ">"+geneName, begin, end 
	if begin>0:
	  seq = record.seq[begin:end]
	  if feature.strand > 0:
	    print seq
	  else:
	    print seq.reverse_complement()
	  
         
        # Open output file for this gene
        #geneFile = open(filebase + '_' + record.id + '_'+ geneName + '.fa', 'w')
        
        # Write FASTA header
        #geneFile.write('>')
        #geneFile.write(os.path.basename(filebase) + '_' + geneName + "\n")
        
        # Print this gene's seq. from complete sequence
        # Sorry about the line breaks after the next two lines
        # They should be removed, next three lines should be one.
        #geneFile.write(seq[feature.location.start.position:feature.location.end.position])
        #geneFile.write("\n\n")
