# Supplementary material for: Deciphering transcriptional regulations coordinating the response to environmental changes
Source: BMC Bioinformatics. 2016 Jan 16;17:35. doi: 10.1186/s12859-016-0885-0 (PMC4715341; doi:10.1186/s12859-016-0885-0)
Supplement: Additional file 1 — Source code and raw data used for the evaluation are available as Additional file 1. (ZIP 1340 kb) [file 12859_2016_885_MOESM1_ESM.zip › Data/coexp-genes.ncol]

b0062	b0063	1
b1073	b1074	0.990824793568093
b1074	b1075	0.942659780727374
b3315	b3316	0.9364077742251
b3313	b3314	0.924222706539558
b3320	b3319	0.923290248478273
b1075	b1076	0.923266256788966
b3510	b3509	0.920179810146451
b3319	b3318	0.902859534933593
b4201	b4200	0.891155582053414
b1071	b1070	0.875966081853139
b3317	b3316	0.862141102428077
b1076	b1078	0.861738842257228
b3305	b3306	0.853067156903741
b3984	b3983	0.839167208560515
b3736	b3735	0.822100008648679
b1077	b1078	0.814683747164348
b1888	b1887	0.814388446199819
b1944	b1946	0.813602588518667
b3319	b3321	0.813488424851682
b1945	b1946	0.803883066585904
b3304	b3303	0.78697244134663
b1883	b1882	0.786143689417662
b0073	b0072	0.782150757458892
b3297	b3298	0.781728646157096
b2282	b2281	0.780268138190125
b1922	b1921	0.771272437344212
b2704	b2705	0.769481813782283
b2094	b2095	0.767910702637034
b4245	b4244	0.762272733381775
b1147	b1148	0.759792477144121
b3310	b3309	0.759731684310739
b1079	b1080	0.75791812192564
b0975	b0976	0.752831532806592
b0974	b0975	0.746550742505909
b4201	b4202	0.745519452545941
b1012	b1011	0.744179482856398
b0726	b0727	0.743565314711998
b1147	b1146	0.742348144341238
b3304	b3307	0.742168241670282
b1890	b1889	0.737427336583893
b1141	b1144	0.73341578251511
b2094	b2093	0.728849442216577
b1140	b1141	0.728008446959239
b0430	b0429	0.726218816482299
b3734	b3733	0.724999587367077
b3341	b3342	0.720045636182389
b3302	b3303	0.717723636865609
b3737	b3736	0.71204172529537
b2704	b2703	0.706778390996207
b1924	b1925	0.704372202815168
b2750	b2751	0.70399955017689
b1082	b1083	0.702436353973436
b2608	b2609	0.702397230202784
b3738	b3737	0.702209181800264
b1072	b1075	0.701373536885903
b3993	b3992	0.696001871941963
b0973	b0975	0.685941082137069
b0721	b0722	0.683231302995688
b0114	b0115	0.682875538384246
b2752	b2751	0.68123767645963
b1942	b1943	0.68085937911562
b3626	b3625	0.678805541499053
b3301	b3302	0.678616485138903
b3894	b3893	0.678208713508499
b1887	b1886	0.673608872257069
b0431	b0430	0.672131382273364
b3313	b3312	0.666738696787556
b1004	b1003	0.664089244460966
b0002	b0003	0.656753533754952
b3704	b4557	0.656516768531688
b3541	b3540	0.649730889536232
b1939	b1946	0.648898615235824
b1245	b1246	0.648223644749825
b0976	b0977	0.647310711580347
b0062	b0061	0.646607805095523
b2288	b2287	0.646433554989513
b1940	b1943	0.645701744703644
b3455	b3456	0.644948096797551
b3296	b3298	0.641107211895749
b4036	b4034	0.638407275130779
b3231	b4200	0.636930403884151
b2525	b2526	0.635149332412818
b2283	b2281	0.635024154663479
b2035	b2034	0.634096765903004
b2762	b2763	0.629494088626054
b1012	b1010	0.624921610240142
b3628	b3630	0.624422549826214
b3308	b3306	0.623126726815116
b2281	b2280	0.622045759064175
b2034	b2032	0.621517276898378
b1588	b1589	0.620586088748646
b1224	b1225	0.620573599912051
b0074	b0073	0.619003011077786
b2677	b2678	0.618604973926009
b1823	b1824	0.618254777886873
b3295	b3296	0.616927012838313
b4036	b4035	0.616764574300104
b3455	b3458	0.615564789522175
b3231	b3230	0.614601849663508
b2039	b2041	0.614557031306067
b4240	b4239	0.614083719176717
b2034	b2033	0.613099971283791
b1148	b1149	0.613058238706833
b0894	b0895	0.612704489463103
b1079	b1081	0.609923344258712
b1817	b1818	0.609302193276083
b1747	b1746	0.608358849379066
b3704	b3703	0.608115127427949
b2281	b2279	0.607127491822855
b2661	b2662	0.604901685768359
b1747	b1745	0.603488234007755
b1564	b1563	0.602356992876684
b2279	b2278	0.600770561202703
b3985	b3986	0.597208580497614
b0972	b0974	0.596266926184607
b2727	b2728	0.596253794230015
b1747	b1748	0.595925266677389
b3894	b3892	0.59430120755548
b1009	b1008	0.593837533310219
b0072	b0071	0.592443730281153
b2093	b2092	0.592381275611434
b0485	b0486	0.591609086791745
b3457	b3456	0.591113870665441
b2525	b2524	0.59012557116256
b2661	b2660	0.590086041828744
b0337	b0336	0.589911345728245
b2608	b2607	0.587969801212063
b2277	b2276	0.587014526491227
b0979	b0978	0.586293321780534
b2239	b2240	0.585949374067823
b0572	b0573	0.583845510001746
b0432	b0431	0.583571101931548
b2036	b2034	0.581885164022999
b4015	b4014	0.581563918541084
b1883	b1884	0.580797671460054
b2904	b2905	0.580436894041138
b2763	b2764	0.577927767763265
b1882	b1885	0.575025161452856
b0723	b0722	0.573643816898524
b2702	b2705	0.57328119987504
b2284	b2281	0.572452939092134
b2285	b2284	0.570131232311437
b2022	b2023	0.567936425578622
b1200	b1199	0.567825324679122
b1887	b1923	0.567602025534553
b1884	b1881	0.567591707616322
b4291	b4290	0.566461543650102
b0002	b0004	0.566307758821685
b1938	b1939	0.564701552661487
b1945	b1947	0.563974480328685
b2841	b2840	0.563276775617274
b2037	b2035	0.555372703930309
b3650	b3651	0.55423563883567
b1682	b1680	0.554211441844793
b0727	b0728	0.552226077473748
b2286	b2285	0.551144241729246
b1682	b1681	0.550016970494845
b3562	b3563	0.550013627082519
b1866	b1865	0.549406385942066
b1941	b1945	0.549341673491366
b2673	b2674	0.548780023214928
b1879	b1878	0.548079233062635
b3212	b3213	0.546527885074695
b4203	b4202	0.546151338623896
b3194	b3195	0.545495691519602
b3732	b3733	0.54408215564494
b2879	b2880	0.540398637361672
b3098	b3099	0.540384630270315
b2032	b4571	0.539612074932931
b2424	b2423	0.539552377816185
b0169	b0170	0.538261560520671
b0078	b0077	0.537469509077747
b4126	b4127	0.537404348930131
b1925	b1926	0.537312644211503
b1260	b1261	0.536846553389487
b1716	b1717	0.536678790779702
b2092	b2091	0.536130660533547
b3927	b3926	0.534905559313746
b2530	b2529	0.534085087230765
b1188	b1784	0.532452626078366
b1262	b1263	0.530692452328875
b0759	b0758	0.530389679060995
b2039	b2038	0.529642057283972
b2025	b2023	0.529124090863078
b3603	b3604	0.528869516322217
b3006	b3005	0.528535229436784
b2683	b2682	0.527442048167229
b3312	b3311	0.525308573345173
b2041	b2040	0.524864762907419
b0356	b0357	0.52252487207348
b2022	b2021	0.522484649341311
b3296	b3300	0.520877262247273
b3543	b3541	0.520711222403308
b2528	b2529	0.520549069634092
b3631	b3630	0.517537946089969
b1040	b1038	0.516995335064024
b2234	b2235	0.516756575990194
b2253	b2254	0.516722914965427
b0120	b0121	0.516668356585154
b1040	b1039	0.515276795509172
b3627	b3625	0.51476605441874
b1684	b1682	0.513983643300009
b3625	b3623	0.513572670690584
b1891	b1892	0.51308611197393
b1587	b1588	0.511987187321137
b3631	b3632	0.511724380405415
b1947	b1949	0.511531502037161
b2514	b2513	0.511323517580216
b2726	b2728	0.510983249930516
b2242	b2243	0.510611332926693
b2266	b2672	0.510157693301479
b3626	b3624	0.509132907471119
b3299	b3300	0.508982057724099
b0595	b0594	0.508720569730546
b3959	b3958	0.508426479348684
b3512	b3506	0.506518571962391
b3168	b3166	0.506181505684755
b0783	b0784	0.50572034959527
b3340	b3341	0.503129449113902
b1493	b3509	0.502320383259134
b0450	b1988	0.500772705173576
b1778	b1777	0.500356274722114
b3365	b3366	0.500200124951439
b1082	b1194	0.499822928154821
b3630	b3629	0.498209188185124
b0810	b0809	0.497933950827927
b2147	b2146	0.497837422447764
b0723	b0724	0.497740907928033
b3169	b3170	0.496373430161611
b1948	b1949	0.496257448619608
b0451	b1988	0.496229964424208
b2080	b1953	0.495380263212422
b4154	b4153	0.494664695805298
b3231	b3186	0.494368668943183
b1092	b1091	0.49171888733702
b1188	b1783	0.490758550769706
b3982	b3981	0.489562676621013
b0593	b0594	0.489431294423905
b0733	b0734	0.488972256127795
b4067	b4068	0.488809958146971
b1937	b1938	0.488698235767729
b4290	b4287	0.487349310849389
b3113	b4471	0.486814750512016
b4203	b3165	0.486045259701027
b2103	b2104	0.485364802695748
b0028	b0027	0.485288527787605
b0980	b0978	0.484882850698286
b3022	b3021	0.484850298451151
b2024	b2025	0.483787178023413
b1164	b1165	0.483091450112166
b3229	b3228	0.482776196691428
b2871	b2878	0.482765654858563
b3517	b1493	0.482118899030109
b1304	b1305	0.482076485367997
b3543	b3542	0.481692988802855
b1684	b1683	0.480595162108142
b0871	b2464	0.480549111308853
b0782	b0783	0.480418769737322
b2021	b2019	0.480340514429855
b3460	b3458	0.47975244240496
b1257	b1258	0.479589108422929
b3430	b3431	0.478898267591897
b3994	b3990	0.477334023885479
b1080	b1904	0.47657468522627
b0595	b0597	0.476135702316512
b1890	b3525	0.474740123927671
b3114	b3113	0.473100455663053
b1566	b1194	0.471395802177202
b4418	b1088	0.471087888083577
b2706	b2705	0.470535491526462
b2677	b2679	0.470246559362085
b3731	b3732	0.469808870796512
b1126	b1125	0.469203954708162
b3993	b3991	0.468034843980965
b4131	b4132	0.466385608045654
b3687	b3686	0.466247807072398
b3417	b3416	0.466220670941173
b2725	b2713	0.465905724194372
b4153	b4152	0.465379525009951
b2871	b2872	0.465149075574329
b1263	b1264	0.464797932455385
b3786	b3788	0.464679072927722
b2149	b2148	0.464093722234046
b3619	b3620	0.463105927990437
b1195	b2135	0.463004202238547
b3517	b3511	0.462757017487517
b3605	b3604	0.462690812431361
b1897	b2464	0.462600846040852
b2996	b2997	0.462568546648663
b3787	b3786	0.461861522225777
b2425	b2424	0.46028036887415
b2021	b2020	0.460213113472051
b4352	b4353	0.460166900441804
b0312	b0313	0.45960033448569
b3429	b3430	0.458117800251237
b2012	b2013	0.457597350869498
b2728	b2729	0.456679185579232
b3361	b3362	0.456346189762063
b3168	b3167	0.4561358309901
b2675	b2676	0.454565183307385
b4033	b4032	0.45445948561119
b3260	b3261	0.454013343918753
b1166	b1165	0.45361708400915
b3255	b2891	0.452702603888401
b3786	b3785	0.452697879707558
b4035	b4037	0.451581182398405
b1443	b1444	0.451525131315129
b2870	b2871	0.451302000008305
b1955	b1953	0.450937313975441
b1679	b1680	0.450592210503129
b1929	b1930	0.449932107892365
b3771	b3770	0.449890110456896
b2464	b2465	0.449623530770581
b1949	b1950	0.448176910615516
b2169	b2168	0.447982953507383
b2022	b2026	0.447729274849154
b3994	b4407	0.447484704300129
b3186	b3637	0.447291420255005
b0596	b0594	0.447132982475392
b3344	b3345	0.446851890327211
b1125	b1124	0.446352085588688
b2205	b2204	0.446115027337287
b0032	b0033	0.445430375764893
b3671	b3670	0.445290523893032
b2096	b2095	0.444623740023226
b3186	b3185	0.444300965458678
b4203	b2606	0.443714095656233
b4069	b4068	0.442939299937718
b3225	b3224	0.4426926230195
b0908	b0907	0.442453321174957
b2818	b0860	0.441936842358643
b2672	b2665	0.441443911134154
b3294	b3295	0.440998030383084
b3738	b3739	0.44037264285156
b3772	b3771	0.440224681340035
b1880	b1878	0.438897414921258
b0784	b0785	0.438828065978686
b1225	b1226	0.437938497127749
b1103	b1104	0.437903594204042
b3811	b3810	0.437604017171365
b2659	b2661	0.436916766637264
b3385	b3386	0.43593191311283
b2422	b2763	0.43586412061936
b0923	b0922	0.435781945303198
b2241	b2242	0.435322246251348
b4202	b0436	0.433942692664179
b1089	b1088	0.433035991472548
b1678	b1953	0.431961186717578
b3345	b3346	0.431609764118309
b2149	b2150	0.429845527655091
b0092	b0093	0.428639923525023
b0331	b0333	0.428093952319244
b1103	b1105	0.426665766965501
b0636	b0637	0.426368540356739
b0737	b0738	0.425811983589027
b2951	b2952	0.425749362111797
b1298	b1299	0.424416204984837
b3200	b3199	0.424282192114723
b1338	b1337	0.42420079581812
b1305	b1306	0.423593271944257
b0406	b0407	0.422312069624967
b2886	b2887	0.421375567188901
b1686	b1687	0.420802657277559
b3639	b3640	0.420493735844784
b1865	b1864	0.420359779895362
b1092	b1090	0.41997414267729
b3463	b3464	0.418142178188236
b3637	b3636	0.416621039671442
b4488	b3769	0.416594070980647
b1189	b1190	0.416558171622769
b3637	b3065	0.415766364680842
b3203	b3202	0.41542735898485
b2725	b2720	0.415041593582746
b1492	b0485	0.415010480202566
b1012	b1006	0.414846424866209
b0777	b0778	0.414544098105898
b0171	b0170	0.414001737732323
b4056	b4057	0.413773719177939
b2744	b2745	0.413444942103653
b3513	b3514	0.413339086993354
b3185	b3175	0.4131207674485
b3193	b3194	0.413023493749304
b2255	b2254	0.412893392032135
b2828	b2827	0.412694832877328
b0175	b0174	0.41237625166389
b1306	b1307	0.412355729564918
b0059	b0058	0.412240495857505
b0112	b0077	0.410503952896267
b3097	b3098	0.410376429817592
b2017	b4539	0.410335595737582
b3454	b3458	0.409688487509038
b3850	b3849	0.409574145355083
b3784	b3785	0.409131454685495
b1151	b1152	0.408815853293268
b1281	b1282	0.408082830798293
b0734	b4515	0.408026696807821
b1012	b1007	0.407709448928303
b3255	b3190	0.406754065766096
b0182	b0183	0.406410629445037
b3809	b3810	0.406328971998114
b2747	b2746	0.405838787560159
b1517	b1518	0.405358503511245
b3958	b3359	0.404716649926547
b3610	b3611	0.404506056831767
b1627	b1628	0.404424116345381
b2601	b2600	0.404300536316081
b1184	b1183	0.403771408346512
b2725	b2724	0.403714259411485
b3833	b3834	0.40336255254836
b4375	b3705	0.403086476475494
b1988	b1932	0.402863835373904
b0169	b4414	0.402781694579137
b0083	b0082	0.402292767497204
b2507	b2508	0.401394674809531
b4013	b3941	0.400877847609346
b2672	b3555	0.400756789353374
b2818	b3172	0.400665202702105
b4383	b4384	0.400588038712631
b2721	b2718	0.400513454129494
b1646	b1953	0.400236341570819
b4110	b4109	0.400235757393109
b3223	b3224	0.399963223925239
b0184	b3611	0.399112385625376
b4147	b4226	0.398639363895518
b3116	b3115	0.39857057122827
b3126	b3125	0.398349766892619
b3390	b3190	0.3974411223411
b1132	b1133	0.397416230981655
b3198	b3199	0.397230087481771
b2091	b4498	0.397070377313548
b0978	b4592	0.396449344881256
b3222	b3221	0.396404618653639
b3117	b3116	0.396354535666588
b3560	b2891	0.396340561061665
b2722	b2719	0.395991286794887
b3507	b3508	0.39570028771062
b0333	b0334	0.395548176617983
b2266	b1739	0.395301343254155
b1589	b1590	0.395036585759338
b2155	b0584	0.394503433876756
b1039	b1037	0.394293109634572
b0854	b0855	0.393708036725367
b3389	b3390	0.393535489517037
b0416	b0415	0.393027034233149
b2723	b2722	0.393000146008612
b3702	b3701	0.392813831837153
b1337	b1339	0.392488058201781
b1066	b1067	0.392209927573871
b1199	b1198	0.392080474901386
b1390	b1392	0.391375604188572
b1883	b4355	0.389742968691071
b1152	b1153	0.389327372262426
b3189	b4375	0.389184836157068
b3845	b3846	0.389043452769618
b0851	b0850	0.389015470087674
b0273	b0860	0.388996448671152
b1919	b1918	0.388757248638673
b2531	b2530	0.388678855727552
b0598	b4512	0.388525085743672
b1000	b0999	0.388408041297646
b0741	b0740	0.388228912223873
b3844	b3843	0.387782261463648
b2616	b2698	0.387114033046244
b0077	b2913	0.387016058692118
b1745	b1744	0.386931742445072
b2752	b2414	0.385667454381414
b3183	b3184	0.38534016320167
b0911	b0169	0.384818423832321
b0710	b0711	0.38476855963583
b3749	b3750	0.38441973251578
b2818	b4254	0.384252620521316
b0958	b1848	0.384051628014237
b0750	b0751	0.383879508561557
b1259	b1536	0.383667375945267
b3838	b3833	0.383644624369511
b0594	b4511	0.382895618532922
b3099	b3100	0.382293716327043
b3200	b3201	0.382113221288146
b3432	b3430	0.381523435628297
b1513	b1514	0.380451245177951
b2672	b3239	0.379352405068397
b3861	b3896	0.378989756830861
b3659	b3520	0.378499509040365
b0408	b0409	0.378245755008005
b1395	b1396	0.378188699345507
b3640	b3641	0.378136931339662
b1397	b1398	0.377840382559698
b4153	b4151	0.377740821275429
b3703	b3649	0.377528199170996
b1224	b1223	0.377446347967056
b1767	b1768	0.377099956975899
b1388	b1389	0.376750730438749
b3006	b4367	0.37673657991758
b2125	b2126	0.375065273359555
b3185	b0023	0.375005610082525
b2313	b2499	0.374169317781344
b3186	b2185	0.374080889654461
b3829	b3941	0.373901952506945
b3611	b3999	0.373812462153907
b1514	b1515	0.373807706533169
b4290	b4289	0.37307903691437
b2971	b4466	0.373074829966492
b1516	b1511	0.372631991386463
b0429	b0428	0.371826997081908
b1061	b2699	0.371641227805985
b1484	b1483	0.371196662198584
b1900	b4460	0.370893595907026
b3124	b3125	0.370693082171007
b2307	b2308	0.370659107850236
b3740	b3741	0.370315955092043
b3515	b3516	0.369785683590214
b1755	b1756	0.369314350967429
b1630	b1631	0.369290478682882
b2527	b2524	0.369243025307026
b2203	b2204	0.368760542041097
b1176	b1175	0.368717300292872
b3544	b3541	0.368593963854065
b3536	b3537	0.368489803036184
b4376	b4568	0.368262188057248
b0174	b0176	0.367389519148835
b0728	b0729	0.366967927210036
b2217	b2216	0.365902564529159
b0594	b0805	0.36496278428641
b1467	b1468	0.364696802681285
b1836	b2080	0.364421506785655
b0125	b0436	0.363488460258972
b0472	b0471	0.363323566148624
b0050	b0051	0.362937070144151
b0829	b0831	0.362618788539431
b2421	b1729	0.362571985654156
b1840	b1841	0.36206317710965
b1761	b0077	0.361855148106406
b4188	b4189	0.361101053680224
b4187	b0486	0.360709061603614
b3726	b3727	0.360609436088669
b4382	b4381	0.360542492269965
b2663	b2662	0.360052176624602
b3648	b3649	0.359935964888294
b3803	b3802	0.358679695154787
b2499	b2500	0.358594325159153
b3458	b3523	0.358242209521312
b1486	b1485	0.358113263606485
b2059	b2060	0.358108526781774
b2097	b1051	0.358029409386375
b1901	b1900	0.357390075321814
b3708	b3707	0.35719514290746
b1243	b1244	0.35690303868853
b1531	b1530	0.356674909053962
b2620	b3838	0.356393052187029
b0781	b0782	0.356240978827281
b3703	b2939	0.356164229456285
b4052	b3786	0.355881962998554
b2992	b2990	0.35572696260714
b1166	b1167	0.355685350162715
b4485	b4230	0.355293216121703
b0757	b0756	0.355186846845374
b4123	b4122	0.355184311436255
b0735	b4515	0.355140679418065
b2453	b2454	0.355023494353438
b2444	b2445	0.354996702811492
b0089	b0087	0.354626491237004
b0082	b0081	0.354512079267951
b1254	b1255	0.354150256227454
b3255	b3256	0.353996225485923
b1263	b1265	0.353791238793847
b3361	b3494	0.353091975407815
b3361	b2302	0.352578541219962
b2891	b2953	0.352575890599502
b4238	b4237	0.351685431528436
b3891	b3892	0.351640465476401
b1440	b1443	0.351259978727726
b3811	b3812	0.35123600686976
b3177	b3176	0.351050744667898
b3118	b3117	0.351006086042598
b2329	b2330	0.350977623739213
b3721	b3723	0.350685551110484
b3545	b2189	0.3502444597795
b1904	b1044	0.349372530488181
b1362	b1361	0.349140647854995
b0180	b0176	0.348879791574506
b3390	b3424	0.348151531988331
b2048	b2050	0.347967727384247
b1051	b1480	0.34764014248035
b3923	b3922	0.347579436543566
b3442	b3443	0.347494312540226
b1566	b1742	0.347206419475817
b1428	b2137	0.34699932104183
b0737	b0736	0.346992628672767
b1523	b1524	0.346899904144846
b2893	b2894	0.346852469761518
b0642	b0641	0.346642544840546
b4376	b0453	0.346491853180461
b3783	b3705	0.346395267145641
b1137	b1138	0.346368545261668
b1341	b1342	0.346241255378838
b1484	b1488	0.345999942285407
b0015	b0014	0.345414315898779
b2299	b2300	0.345356320336353
b2866	b2868	0.345306507284324
b4107	b1953	0.345200678713779
b2461	b2460	0.344952010204498
b4101	b4100	0.344238473306731
b0023	b3180	0.344078703607534
b1818	b1819	0.343858760557489
b1246	b1247	0.343525358743506
b2049	b2047	0.343333237056744
b4099	b4027	0.343304869433216
b0741	b0742	0.342818062201064
b2206	b2207	0.342525837327952
b1632	b1631	0.342312114613667
b2881	b2880	0.342272907269593
b1896	b1897	0.341770364343445
b2557	b1849	0.341681844478325
b4289	b4288	0.341528093341485
b3997	b3998	0.341497413038759
b0659	b0660	0.341472077705292
b0739	b0738	0.341418320340769
b2309	b2308	0.341385405270016
b3149	b3150	0.341208107228442
b1126	b0967	0.341197017707689
b4071	b4072	0.341058388484486
b2890	b2891	0.340737228054469
b3835	b3833	0.340609766927672
b2235	b2236	0.340334523878514
b1469	b1468	0.339806733155038
b0711	b0712	0.339678029627845
b2972	b2971	0.339279650264373
b0184	b0179	0.339264923315772
b1339	b1343	0.339093964748658
b3012	b3361	0.338995063446632
b0944	b0941	0.338394213255937
b3012	b3024	0.338273865332736
b1919	b1920	0.337760890614043
b0918	b0917	0.337539005737385
b2514	b1831	0.336575621699994
b1051	b1724	0.336179831631493
b1394	b1395	0.335763044107422
b3336	b2266	0.335451631133
b0575	b0574	0.335419470213946
b0356	b0355	0.335284858510019
b1494	b1495	0.335191723834705
b3931	b3932	0.335182876413979
b0830	b0831	0.335145498579008
b2873	b2879	0.335026244255003
b2139	b0718	0.334884683586873
b3751	b3750	0.334334070073874
b3251	b3637	0.334019770521646
b0958	b4618	0.333943097676798
b1772	b1773	0.333875697900136
b3596	b3595	0.333675064852267
b1584	b1583	0.333415701806903
b1992	b1993	0.333249942663446
b1194	b1760	0.333120611887409
b0470	b0471	0.332952025801213
b3791	b3792	0.332947428511147
b1358	b1360	0.3326170417531
b3786	b3289	0.332000310983016
b2313	b2312	0.33190688430139
b1179	b1180	0.331862213596789
b4470	b3110	0.331294445518506
b4099	b4098	0.331120481836472
b1732	b0897	0.330984062371021
b2727	b4380	0.330906068157343
b2458	b2459	0.330372549550945
b1751	b1752	0.330365217060948
b3255	b0434	0.330168295295951
b1478	b1646	0.330151676682747
b0474	b3186	0.329971436954703
b3126	b3127	0.329517381109161
b4304	b4305	0.329493656373232
b4044	b4043	0.329409195131776
b2908	b2907	0.329390032965838
b2573	b2572	0.329091295815935
b3185	b3936	0.329072876511391
b3836	b3611	0.329070374013264
b2003	b2005	0.329025767842828
b0168	b3999	0.32888228219254
b3333	b3334	0.32845337194537
b2221	b2223	0.328152704484675
b0384	b2080	0.327800047946961
b3191	b3192	0.327735571119881
b4231	b4230	0.327680328100898
b4221	b4222	0.327608577322461
b2764	b1287	0.32743485978159
b3197	b3190	0.327090029729903
b0922	b0921	0.326853930233982
b3069	b2652	0.326616660624312
b3958	b3960	0.326485072431799
b3387	b3385	0.326204145004619
b2490	b2491	0.32600750289799
b3389	b3388	0.325949906286889
b2779	b2926	0.325893949530625
b1640	b1526	0.3255139704484
b0094	b0093	0.325219526641057
b3119	b3120	0.325114577079929
b2525	b2523	0.325071025437836
b1350	b1349	0.324827318309621
b3734	b3035	0.324781612033076
b0863	b0864	0.324665201942761
b0198	b0199	0.32456863347836
b2881	b2882	0.324392975237133
b1352	b1351	0.324363605580907
b0522	b1849	0.324058607583356
b2995	b2994	0.323813793740769
b2066	b1203	0.323750442462267
b0812	b2672	0.323686561769517
b0143	b0637	0.323685311417817
b4174	b4173	0.323596400552371
b3255	b3407	0.3235759842606
b4160	b4161	0.323448037869979
b0754	b2913	0.322967933691854
b1482	b2665	0.322394431088233
b3129	b3130	0.322155707114859
b1646	b1519	0.322127944653169
b1297	b1298	0.322094968520213
b1625	b1626	0.321795342841774
b0469	b0637	0.32095561771587
b1018	b4490	0.320798953921271
b4107	b4518	0.320762716767603
b2925	b2926	0.320736936675805
b3788	b3789	0.320298068718605
b4052	b3972	0.320175999577421
b2850	b2852	0.320053664096498
b0185	b0184	0.319840748800026
b0290	b0291	0.319808442245513
b0091	b0088	0.319791560095739
b4565	b4305	0.319658593968302
b3559	b2890	0.319324148093882
b1876	b1203	0.319189649698984
b1157	b1156	0.318922057756736
b2976	b2977	0.318774621594748
b3281	b3282	0.318581921928664
b0413	b0414	0.31853688081716
b1910	b0672	0.318487909643819
b0026	b0027	0.318356101143059
b3729	b3730	0.318207689800136
b1633	b1632	0.318096322376431
b2903	b2905	0.317990220379159
b1575	b1576	0.317822470842549
b0944	b0943	0.317493723208225
b3779	b3780	0.317337740136555
b2351	b2352	0.316971314561486
b3847	b3619	0.316345827079929
b3702	b3700	0.316060382346036
b4070	b4072	0.315963697576707
b1092	b2320	0.315882589333762
b1092	b1782	0.315512325231461
b0953	b4557	0.315343100164308
b3479	b3480	0.315336642648424
b2167	b2168	0.314678767987317
b2854	b2852	0.314662928954462
b1335	b1342	0.314645388203371
b3932	b3343	0.3146218923981
b3697	b3810	0.314619849774423
b1673	b1672	0.314553341589353
b1910	b1909	0.31439535340791
b2141	b2142	0.314330720558221
b0247	b0245	0.314318177753723
b0523	b0522	0.314293147519527
b1724	b1449	0.313577484817447
b2127	b1519	0.313523870153544
b3433	b3212	0.313441109543848
b3400	b3932	0.312918149947559
b3750	b3752	0.312497097203734
b2746	b3018	0.312444234505181
b4207	b3611	0.312397340328459
b0961	b0967	0.31188483807278
b2490	b2122	0.311682956840424
b2908	b2909	0.31167102097458
b1333	b1342	0.311661240266753
b0180	b0181	0.311599885893563
b3617	b3616	0.311585433352463
b0586	b0597	0.311270892626051
b2162	b2050	0.311187385013949
b0597	b0804	0.31113703859651
b3978	b3976	0.310940926431046
b1096	b1097	0.310847485576518
b3477	b3478	0.310676021643495
b2769	b2770	0.310651751556137
b0169	b3349	0.310582746144108
b0635	b0405	0.31039802778199
b0311	b0312	0.310206954229558
b2856	b2858	0.310151432136457
b2954	b2953	0.310021067967606
b2108	b2109	0.309786151586143
b2465	b3153	0.309687029022007
b2139	b2061	0.309619980493729
b3621	b3620	0.30882762753413
b0184	b2748	0.308057127040973
b1283	b1953	0.307980867592679
b2062	b2061	0.30788605696007
b1415	b0598	0.307876527910146
b4006	b2499	0.307862568580859
b1389	b1393	0.307857026325682
b0632	b0406	0.307805956842795
b1665	b1666	0.307663074551964
b3204	b3202	0.307530828337434
b0594	b0585	0.307482540441138
b3413	b3833	0.307400662300783
b2050	b2121	0.307138217820446
b1440	b1441	0.307112107954712
b4293	b4367	0.307091976757219
b3197	b3196	0.306872699079511
b0296	b4506	0.306557651793221
b0091	b0090	0.306201832213287
b1359	b1360	0.306187605015608
b3174	b1666	0.306089716522329
b4117	b4115	0.306054357196076
b2618	b2619	0.306011170773659
b3281	b3280	0.306003803260402
b1293	b1291	0.305925449357815
b0698	b0697	0.305827497337156
b4013	b3008	0.305805108004948
b3651	b3614	0.305588012182285
b4329	b4330	0.305365889631426
b0914	b1126	0.305347208156544
b2852	b2849	0.305237244555185
b2086	b2302	0.305014637388927
b4428	b1420	0.304879346148181
b1579	b0943	0.304238113875205
b2316	b1831	0.304237656311553
b2492	b1115	0.303986702054041
b2689	b2690	0.303387728284432
b2610	b3704	0.303346274711094
b1917	b1918	0.303160540346506
b3906	b3905	0.303074282042816
b3699	b3700	0.302867886883739
b2003	b2004	0.302724462179094
b2563	b2564	0.302676437025468
b2266	b1795	0.302593713325815
b3645	b2616	0.30254050489545
b2851	b2849	0.302442881402264
b2446	b2447	0.302332727399467
b2476	b2557	0.301759267602325
b2252	b2254	0.301521053105305
b2068	b1698	0.301398024668713
b0198	b0197	0.301327554898717
b1850	b1851	0.30092533116325
b4658	b4107	0.300914368899316
b4314	b4315	0.300887802221473
b1648	b2137	0.300791124706096
b3661	b2913	0.300673230860423
b0632	b0680	0.300513054889149
b0463	b0923	0.300503929395478
b3078	b3575	0.300496883985427
b1366	b1365	0.30033806812565
b2478	b1831	0.299841179600116
b4143	b4142	0.299696814344025
b0421	b0923	0.299404896681041
b1646	b0419	0.299372628920582
b1042	b1041	0.299105701291851
b2029	b2113	0.298979628745292
b1773	b1774	0.298968781792382
b4467	b2977	0.298935984328961
b1118	b1119	0.298777504240695
b1673	b1674	0.298668560795329
b1149	b1150	0.298659740810008
b0811	b0810	0.298474292839322
b3963	b3964	0.298354633094303
b3613	b3614	0.298294250483961
b2052	b2050	0.297906243701002
b2357	b2358	0.297820693322634
b1134	b1135	0.297606718125394
b3825	b3826	0.29746499001352
b2109	b1506	0.297421089667973
b2643	b2644	0.297406712188168
b3448	b1953	0.296776584779235
b2957	b4380	0.29674886140999
b3288	b3289	0.296648936782946
b3476	b3479	0.296603154949883
b2207	b2208	0.29654391678478
b0855	b0856	0.296263210295121
b3730	b3848	0.296256229150718
b1971	b1972	0.296163057910796
b4316	b4315	0.296068647156531
b2782	b2783	0.29597775083877
b3765	b3896	0.295839069804421
b2482	b2486	0.295658244832854
b3324	b3325	0.295655659320964
b4304	b4303	0.295616937335341
b1748	b0753	0.295293972850287
b0583	b0584	0.295062188213128
b1125	b2014	0.294763084226897
b2867	b2872	0.294728164424413
b2320	b2171	0.294649905604668
b1334	b1332	0.294293042792467
b0856	b0857	0.294019068493279
b2342	b2341	0.293535048001096
b3978	b3979	0.293375124407167
b4375	b2517	0.293374529122834
b2697	b2514	0.293326027343159
b3833	b3031	0.29331624308067
b3796	b0672	0.293252608106745
b4349	b3407	0.293238733098808
b3683	b3684	0.293050304049255
b2595	b3347	0.293009282849869
b3902	b4027	0.292940512191983
b1372	b1547	0.292865764850595
b1319	b1802	0.292740108689101
b1599	b1600	0.292530792786794
b2665	b1957	0.292449858341301
b3659	b3818	0.292398491321391
b3063	b2534	0.292383066781964
b1188	b3073	0.292106224687472
b2755	b2756	0.29176602003777
b3024	b4045	0.291719454163552
b0283	b0284	0.291518745956982
b1132	b1207	0.291263556099198
b1591	b1590	0.291215856241554
b2869	b2876	0.291187079072819
b2271	b4661	0.291176904511044
b2488	b2490	0.290987900432371
b0790	b2137	0.290891391303778
b1487	b1484	0.290737732009395
b0166	b0889	0.290548854430496
b3721	b4552	0.290493468882903
b3708	b3709	0.290340222222474
b0507	b0508	0.290201537177493
b4643	b1228	0.290084332162252
b3704	b3839	0.290076582684304
b1927	b0897	0.289835020264039
b2961	b2962	0.289797350230538
b2044	b4500	0.289683244053423
b4175	b4174	0.289520818645734
b1092	b1093	0.289383258288255
b1466	b1468	0.289306544547604
b4426	b1342	0.289215869020284
b1387	b1386	0.289174937972679
b3401	b3400	0.289171262237063
b0936	b0937	0.288821382605264
b3860	b4226	0.28879722407919
b3906	b3944	0.288775985738186
b1801	b2003	0.28872382195734
b2797	b2796	0.288711682276765
b0347	b0348	0.288700849901647
b3859	b3611	0.288587717845309
b0775	b0776	0.288513943282655
b1474	b1475	0.288498144402944
b2523	b2522	0.288326158669693
b2051	b2044	0.288281980314442
b4149	b2672	0.288105117582534
b1407	b1509	0.288075316833181
b2080	b2112	0.287805305589933
b2350	b2351	0.287792497563642
b0470	b2576	0.287694953028334
b1399	b1400	0.287628604595572
b1509	b2409	0.287557384949854
b2002	b2003	0.28743663629267
b1602	b1686	0.287289118790806
b1051	b0906	0.287147591291609
b2883	b4464	0.286781451863211
b3032	b3031	0.286546783897013
b2480	b2479	0.286393003283687
b2864	b3797	0.286325820843402
b3514	b3491	0.286308130556106
b1970	b1972	0.286256012506046
b1739	b0865	0.286098390973553
b1125	b1286	0.285933719978732
b4100	b4096	0.285756876617034
b4464	b2888	0.285366811355251
b0151	b0152	0.285290144169163
b0829	b0828	0.285132064122432
b0177	b0178	0.284966457298814
b2841	b0396	0.284924104150168
b0763	b0764	0.284877769477615
b1215	b1035	0.284747586130946
b2766	b2767	0.284604849266537
b3323	b3322	0.284328829239554
b1429	b1430	0.284311491887446
b1802	b1803	0.284100992028154
b3583	b3765	0.284051438150478
b3165	b3871	0.283992392566382
b0910	b2960	0.283971888103499
b1116	b1117	0.283798012451449
b1204	b1238	0.283796295287258
b1791	b1828	0.283747252281443
b4259	b2744	0.283693487065813
b3251	b3249	0.283689391520668
b1139	b1137	0.283155538631652
b3678	b3765	0.283154310395307
b0914	b0820	0.282847353201374
b3049	b0643	0.282793548095165
b1232	b1233	0.28276907641031
b0613	b0614	0.282763877538485
b1603	b1602	0.282676304500643
b3168	b3987	0.282092052798971
b2747	b2892	0.281589389826507
b2569	b2040	0.281525962127651
b1872	b1615	0.281483548959513
b3659	b4622	0.281463465635196
b1617	b1360	0.281427358016461
b3967	b3838	0.281399709473555
b1752	b1753	0.281294441406188
b2743	b2744	0.281088551489158
b4372	b3704	0.281068909870902
b1873	b1872	0.280825116092702
b1750	b1751	0.280604245971848
b1616	b1433	0.280423644224419
b3734	b2935	0.280214672414614
b1789	b1526	0.279937286751256
b3741	b3030	0.279755007191637
b1124	b1123	0.279669640537323
b2440	b2439	0.279621940834254
b1839	b1840	0.279313428765822
b0365	b0366	0.279231354805124
b0474	b2498	0.279193148485544
b3724	b3725	0.279170114676579
b0753	b2809	0.279109462528724
b0134	b0133	0.278884757144031
b1987	b1988	0.278685250219812
b0923	b0422	0.278673708071966
b2468	b2769	0.278652877676257
b1992	b1991	0.278578716734138
b1121	b1122	0.278543585233664
b3683	b3679	0.278322082060305
b3003	b3153	0.278266583738651
b2501	b2502	0.278246988032635
b2196	b2195	0.278158231885527
b3128	b3126	0.277866181637761
b0973	b0974	0.277705102007143
b3656	b3657	0.277613356709198
b2175	b0407	0.277353515359103
b2264	b2263	0.277294278698437
b1701	b1872	0.27726770417915
b1094	b1093	0.277089722045396
b3583	b3582	0.277020821823659
b3727	b3728	0.276877286004699
b3588	b4107	0.276805792776931
b1695	b1697	0.276663073671928
b1692	b1834	0.276436654246758
b0087	b0085	0.276224220416265
b2610	b2532	0.275921158196394
b3898	b3896	0.275842315921137
b0861	b0862	0.275822890897512
b0884	b3165	0.275769302316517
b3400	b3399	0.274953595543528
b0027	b0025	0.274849642549825
b1931	b1815	0.274781927755705
b0945	b2497	0.274666902450186
b3530	b3565	0.274552687802372
b1668	b1454	0.274539256522931
b3712	b3713	0.2743369180563
b0871	b0707	0.274220519693975
b2222	b2490	0.27406466486146
b1316	b1317	0.273967349954573
b1123	b1131	0.273887126967979
b3212	b3956	0.273819760798596
b1385	b1387	0.273761678314857
b2056	b2055	0.273696710364044
b3216	b4569	0.273547077089393
b2948	b2949	0.273502337602852
b1215	b1214	0.273450330908152
b4497	b1527	0.273313626408173
b3557	b3558	0.272642411884915
b4494	b4497	0.272641234247642
b2320	b1637	0.272520957260821
b3390	b3742	0.272510599287923
b0923	b0948	0.272480876584639
b2066	b1727	0.272476624584002
b2049	b2270	0.272329779515841
b0077	b0075	0.272310591868272
b3533	b3532	0.272310550326064
b1208	b1209	0.272248019521834
b3377	b3575	0.272128897526727
b2490	b2987	0.272112999127656
b1797	b1796	0.272091365449619
b2736	b2737	0.272058603137665
b0928	b1603	0.271823357799389
b2245	b2246	0.271591245599161
b3204	b3205	0.271553721077504
b1313	b1314	0.271538200729422
b3576	b3577	0.271427566947469
b2984	b2985	0.271346738927035
b3865	b3999	0.271300716374146
b3721	b3378	0.271222424687016
b3465	b3999	0.271102796370363
b2109	b2354	0.270606175263336
b3331	b3906	0.270464034114024
b0518	b0292	0.270205045579863
b4143	b0473	0.269758306355042
b1447	b1448	0.26942566094659
b0595	b1452	0.269384367462957
b4104	b4102	0.269168474301519
b2053	b2050	0.269156169727952
b3493	b3784	0.269089509704566
b3933	b4161	0.268896769545702
b4411	b2672	0.268638854730699
b3197	b2929	0.268272675795131
b2830	b4558	0.268091399285322
b0018	b1228	0.2680127940124
b3643	b3641	0.267852127392035
b1701	b0996	0.26774396648456
b2225	b4500	0.267658334563314
b1103	b1539	0.267504497977871
b4581	b0968	0.2673694080652
b1503	b1504	0.267300028270755
b0536	b1910	0.267289819784404
b0789	b0790	0.267213650312875
b1311	b1316	0.267197389476094
b0497	b0498	0.267184872904582
b1653	b1433	0.267178070776031
b2334	b2335	0.26715168773174
b3875	b4215	0.266883494871112
b0232	b0233	0.266844555958755
b0042	b0043	0.266777838111857
b1635	b1326	0.266293403885482
b1701	b0997	0.266251647324283
b0350	b0351	0.26606493288804
b1503	b1505	0.265968499246426
b1335	b1340	0.265651856525617
b2891	b0687	0.265419261692425
b1547	b1560	0.265351138101627
b1125	b0905	0.265320157968847
b0172	b0169	0.265309312475872
b0137	b0138	0.265279547866997
b2864	b0244	0.265229601554424
b3801	b3684	0.265122895516368
b3187	b3838	0.265079659906741
b1377	b1560	0.264779021917595
b3247	b4472	0.264572330493067
b2284	b2283	0.264539201271267
b2383	b2534	0.264522202160959
b0366	b0367	0.264320554175952
b1197	b1648	0.264292028425424
b1390	b1391	0.264236618315686
b2199	b2198	0.264189742832238
b4377	b4378	0.264098964492156
b4499	b2122	0.264072059515321
b0873	b0872	0.263699059051906
b1662	b1179	0.263506908393522
b2007	b2294	0.263348967775891
b1621	b1622	0.263343236449736
b4051	b2672	0.263315222610024
b1709	b1710	0.263290293997228
b0534	b0533	0.263138000510964
b2453	b2456	0.263130057345029
b0640	b0639	0.263036089664971
b0477	b1125	0.262748107690737
b3844	b2947	0.262645715042065
b0939	b0940	0.26245202043986
b0923	b4388	0.262308977778809
b3213	b4024	0.262132698657127
b3622	b2351	0.261860200917199
b0588	b0585	0.261761840015064
b1156	b1155	0.26171404595154
b3189	b3821	0.261620748444414
b1576	b1577	0.261517484635379
b3643	b4371	0.261487174613167
b3293	b3292	0.261231740837344
b2252	b2256	0.261120482511666
b2718	b2717	0.261049548285687
b1319	b1310	0.261024390603555
b0175	b4261	0.260970106062867
b2825	b3074	0.260440433341277
b4552	b4649	0.260368806099217
b4259	b4260	0.260324405585027
b3426	b3926	0.260312050090039
b4119	b4120	0.260194828977493
b4307	b4566	0.259752495852263
b3976	b3977	0.259605716205178
b3809	b3805	0.25958786843734
b4372	b4373	0.259581801226853
b4147	b3002	0.25947894775158
b2400	b1864	0.259388392947655
b3710	b3711	0.259078655187427
b3019	b3166	0.258995202717592
b1876	b2186	0.258983584862777
b1554	b1560	0.258913325256721
b1338	b1592	0.258856647438941
b1708	b1180	0.258856061819798
b2698	b4058	0.258831951753889
b1470	b1471	0.258757100298957
b2477	b0529	0.258751963471381
b1428	b1537	0.258642633379471
b2992	b2991	0.25857730655511
b1462	b1931	0.258419711595868
b1175	b1174	0.258255580648671
b4636	b3520	0.258252641393734
b2506	b3074	0.258149498440051
b2875	b2876	0.258149106031079
b1592	b1410	0.257974924299454
b4610	b3520	0.257884140870585
b2358	b2362	0.257757166168162
b0365	b0368	0.257716811262773
b0718	b4572	0.257457709966567
b2118	b2122	0.257139245131785
b1694	b1698	0.257071006545289
b3139	b3140	0.257036233456797
b1718	b1717	0.256982527488365
b3898	b4482	0.256841968233217
b3047	b3048	0.256809239916517
b3349	b3781	0.256671074309948
b1657	b1758	0.256608229982657
b1034	b1214	0.256427749825152
b3269	b4622	0.256376448654327
b2918	b3330	0.256372155757706
b1410	b1411	0.256220452363873
b2610	b3181	0.256162298430981
b3746	b3745	0.256090973722334
b2071	b2109	0.256039156278992
b3250	b0183	0.256028509566029
b2847	b2848	0.255814747105605
b3906	b3907	0.255789187762108
b4038	b3443	0.255740270795097
b1227	b1226	0.255729512226965
b1834	b2249	0.255522587007486
b3610	b3609	0.25549189264315
b4348	b3622	0.255360200415303
b3741	b4469	0.255348953750735
b0615	b0614	0.255129492220825
b3690	b3896	0.255080844833436
b0306	b0307	0.25489305614413
b2282	b2278	0.25445181534589
b1171	b1172	0.254267983755409
b1691	b1801	0.254161438788764
b3258	b3259	0.254066787666573
b2947	b2946	0.253814766189127
b3331	b4066	0.253808881862455
b3545	b3658	0.253578496561868
b0462	b0408	0.253555878565311
b2791	b2792	0.253495055474872
b0431	b0116	0.253446262312192
b4267	b4266	0.253412322802727
b3902	b4083	0.253379245486544
b1120	b1119	0.253363002431948
b4000	b0407	0.253122792079587
b1856	b1857	0.253065920143423
b1300	b1302	0.252874650631542
b0691	b1506	0.25283377349101
b4169	b3701	0.25260827618745
b1529	b1758	0.25253968502454
b0548	b0549	0.252488953241368
b2384	b2385	0.252483337589243
b0997	b2233	0.252447975302679
b3331	b3143	0.252411650997356
b3612	b3916	0.2522134011989
b2139	b2099	0.252081394600793
b3832	b3834	0.251988306108992
b0587	b0549	0.251978217137548
b1885	b1421	0.251798213428047
b2131	b0790	0.251780256438703
b4025	b2926	0.251743865798548
b0836	b2135	0.251576398170287
b1536	b1810	0.251568899522359
b1638	b1637	0.251456119983313
b3086	b3896	0.251444148058328
b0806	b1955	0.251429610374143
b0320	b0549	0.251319412660843
b3320	b3321	0.25113442765965
b0042	b0044	0.2511156292591
b0982	b0983	0.25104692500925
b2329	b2328	0.250882669602722
b3597	b3598	0.250863291162974
b0509	b0508	0.25081324978929
b0036	b0247	0.250811305738778
b3690	b3013	0.250699697204571
b1557	b0990	0.250668765317225
b4293	b4292	0.250635188735815
b2139	b1759	0.250508362254365
b2748	b2567	0.250491464707035
b2684	b2951	0.25048366047788
b2927	b2926	0.250426642714354
b2896	b2897	0.250129898558178
b4097	b4096	0.250057491418768
b0890	b0891	0.25004365604158
b1319	b1690	0.249965691860458
b0532	b1692	0.249946965558722
b0125	b0159	0.249894020862326
b1767	b1714	0.249862505172843
b0098	b0097	0.249772160713989
b4153	b4021	0.249748730138603
b1723	b1724	0.249530560784019
b1517	b1512	0.249442794614731
b0084	b0087	0.249412842816042
b0052	b0097	0.249271668232721
b3972	b0196	0.249107144524644
b1346	b1862	0.249048900821136
b4512	b4227	0.248913892846639
b0926	b0927	0.248845874722654
b1098	b1097	0.248830226277011
b0803	b1188	0.248720006312315
b3583	b3584	0.248651202438145
b3628	b3625	0.248440962097272
b1472	b1803	0.248401511757759
b1387	b2248	0.248394529929191
b0222	b0133	0.248160347598672
b3732	b3988	0.24806599782895
b1311	b1312	0.248034373919938
b3956	b4054	0.247943497788507
b1442	b1443	0.247919253213427
b1697	b1700	0.247876863057988
b2050	b0823	0.247850176279964
b1870	b2066	0.247797363691303
b1750	b1757	0.24772012332544
b0511	b0513	0.247708698196984
b1533	b1607	0.247633330341622
b2726	b3158	0.247365883233857
b1322	b1321	0.247061422223045
b1837	b1957	0.247037850678776
b1653	b1999	0.246973432075268
b2296	b2297	0.246859654571975
b0342	b0343	0.246832314998518
b0895	b1541	0.246750470702769
b3486	b3487	0.24667775331736
b1982	b2133	0.246654393306056
b4027	b4358	0.246647336540939
b4462	b2851	0.246642260021676
b1311	b1315	0.24650192743911
b1210	b1211	0.246448648733094
b1553	b1555	0.246422387800567
b0593	b0592	0.246337960813924
b1136	b1324	0.246304791666969
b0118	b0729	0.246079124026913
b2443	b2449	0.246011303427686
b1086	b0967	0.245773697324641
b3392	b2490	0.245756619547366
b2455	b2452	0.245739576139666
b4508	b0542	0.245682310936659
b1711	b1637	0.24559464655813
b1612	b1611	0.245533362582301
b0013	b0011	0.245533284779927
b3804	b3834	0.245501608966676
b3608	b3609	0.245464921432239
b2779	b2415	0.245313957914218
b3486	b3485	0.245077582476301
b3861	b4308	0.24491375396803
b1645	b1828	0.244702945602695
b0905	b0835	0.244657761400432
b3249	b3248	0.244657291034475
b1704	b1658	0.244609592186923
b1062	b0945	0.244603267046085
b0896	b1593	0.244506656071833
b1033	b1034	0.244482431365633
b1423	b1428	0.244472341582544
b1967	b1619	0.244363108974532
b2415	b2416	0.244302739473345
b0944	b0942	0.244066302526829
b4389	b4388	0.244002107576308
b4048	b4621	0.243754792308372
b0177	b0054	0.243739816683216
b2864	b3799	0.243702900208
b3327	b3906	0.243571312823749
b0677	b0678	0.243509524206176
b3778	b3352	0.243509038348391
b1168	b1691	0.243378859807234
b1075	b1077	0.243338322930401
b4459	b1953	0.243245621347083
b3135	b2490	0.243242271625082
b2907	b2906	0.243212461777779
b2702	b2703	0.24317437247307
b1203	b1807	0.243153243062948
b0087	b0086	0.243141516599543
b2098	b2246	0.243082556672023
b1581	b1801	0.243000179760116
b2487	b2490	0.242983781934657
b2480	b0525	0.24297872544618
b0568	b1360	0.242961815919397
b2960	b2959	0.242858637471634
b0990	b2378	0.242852501499836
b3555	b4269	0.242821452026301
b2917	b4027	0.242656040862397
b0233	b0234	0.242611658204723
b2362	b2363	0.242597742785149
b1830	b1794	0.242532226910284
b1335	b1414	0.242489044805204
b2800	b2876	0.242484881156499
b2027	b0967	0.242448261234936
b1022	b1021	0.242368409363219
b2852	b2853	0.242248676173101
b1348	b1350	0.242188250398076
b4015	b4016	0.242065061764066
b2368	b1506	0.241993533208114
b2925	b3919	0.241867598970633
b1670	b1671	0.241824443663324
b3425	b3424	0.241821518905609
b2359	b2362	0.241765756975184
b1260	b0801	0.241652275044523
b1490	b1454	0.241598901900216
b1736	b1735	0.241591819658614
b2828	b2829	0.240959792077284
b0906	b2543	0.24095156021814
b0323	b0549	0.24090544516879
b4598	b1957	0.240860432002463
b3141	b3906	0.240857198095461
b0102	b0101	0.24072627305511
b4087	b4088	0.240688955047287
b2320	b2319	0.240526505413317
b1764	b1765	0.240361534602688
b3072	b4355	0.240337919464768
b3331	b4654	0.24030381351643
b1418	b1839	0.240303392660991
b1095	b1089	0.240257046250094
b0436	b0888	0.240082064442181
b2890	b3052	0.239833551911132
b0044	b0108	0.239708776176677
b1293	b1292	0.239652519005422
b0471	b4391	0.239639167970227
b0437	b0439	0.239628544542364
b2209	b3617	0.239526338358032
b2231	b1864	0.239446569101403
b1019	b4490	0.239372093992781
b1211	b1212	0.239290412288054
b3946	b3947	0.239184476281644
b3174	b0971	0.239065115131884
b1238	b1253	0.239047400062833
b0514	b0718	0.239029726556051
b0712	b0713	0.239029691543337
b1474	b1476	0.239007602368492
b1629	b1807	0.238960228695029
b1579	b1499	0.238895394844861
b0267	b0718	0.238752809736879
b2302	b3548	0.238721177988263
b0103	b0102	0.238560774388585
b2541	b2099	0.238554205814039
b2486	b2226	0.238106627838283
b2393	b0411	0.238040989470063
b4149	b3522	0.23765707185925
b0246	b0249	0.237447892295574
b1651	b1809	0.237424255207676
b1580	b1499	0.237400096417591
b0469	b0238	0.237246167503504
b2316	b0675	0.237124014607928
b3838	b1196	0.236470149461369
b4603	b1228	0.236417364134121
b2065	b1215	0.236409414435181
b2039	b1914	0.236406002608302
b3158	b3159	0.236196489717592
b3780	b0053	0.23618685910904
b1542	b1506	0.236031109046922
b4131	b4130	0.235993682596672
b0186	b2464	0.23597164499631
b2737	b2738	0.23563703730921
b4098	b4504	0.235558108517011
b3610	b3554	0.235554763471041
b0958	b1847	0.2355331348957
b0634	b0948	0.235462983652308
b2969	b3765	0.235380533378325
b0248	b0252	0.235351826673119
b0617	b0616	0.235052205041428
b0166	b0131	0.234956340171049
b2356	b2362	0.234935583040432
b3870	b3869	0.234876320366626
b4145	b4365	0.234863476913749
b4459	b4199	0.234819795923983
b0350	b0352	0.234659431704664
b2049	b2950	0.234361049881797
b1910	b3273	0.23434337235458
b1249	b1991	0.234335616287798
b1002	b3001	0.234152632273028
b2830	b3033	0.233823094081228
b1906	b1593	0.233812332933038
b2051	b2054	0.233640503661733
b4047	b4048	0.233379013171209
b3250	b3790	0.233352017474963
b3174	b1058	0.233328827351418
b1701	b1669	0.233280841025844
b3357	b4243	0.233267800950013
b0568	b0567	0.233219739364643
b2437	b0944	0.233211439586342
b3549	b3550	0.23313654093926
b2317	b2318	0.233011663890261
b3751	b3748	0.232997911954571
b1936	b4495	0.23284196747949
b1064	b1724	0.232827266961373
b3367	b3366	0.232812475044195
b0140	b0141	0.232800169819675
b1126	b0423	0.232799521299946
b2770	b4463	0.232724859679173
b2469	b1692	0.232594431280779
b1573	b1577	0.232560859160468
b0904	b0903	0.232433366554877
b1555	b1368	0.232255541311713
b4079	b2713	0.232223136856764
b0950	b0949	0.232203883950015
b0880	b1376	0.232151743863033
b0284	b0285	0.232103099251073
b1838	b1985	0.232087692714041
b2454	b4524	0.232073155736479
b1804	b1435	0.23204592804078
b3361	b4135	0.231942680679109
b3168	b3164	0.231822962840289
b2461	b2462	0.231477238936618
b0763	b0765	0.231476352162545
b2770	b3080	0.231440945327315
b2702	b2707	0.23141608640633
b4317	b4318	0.231381593991058
b4474	b3074	0.231321786316963
b0555	b0554	0.23131932899752
b1779	b2926	0.231304924812836
b1638	b1787	0.23128773657126
b2048	b2457	0.231107384997139
b1154	b1155	0.231098570393049
b2392	b4567	0.231064731299494
b2122	b2163	0.230950808408132
b3899	b3577	0.230931475351168
b3683	b4556	0.230875306918588
b0621	b2728	0.230735134280473
b2198	b2197	0.230591723953487
b1276	b1440	0.230554499516503
b4500	b2229	0.230552229413712
b4185	b4365	0.230549419765215
b0140	b0139	0.230516951506889
b3074	b4183	0.23035378725529
b1872	b1436	0.230157775858553
b3332	b3143	0.230000756237085
b1431	b1726	0.229993584053038
b0487	b0486	0.22994944863035
b4086	b4084	0.229896055010306
b0722	b3962	0.229841460198557
b1547	b1408	0.229775769262004
b2140	b2250	0.229617267893844
b2238	b2534	0.229592878880454
b4169	b4170	0.229505530813678
b2109	b2110	0.229336436328292
b2203	b2202	0.229303839992983
b1529	b1688	0.229151668448554
b2468	b2544	0.229131278301069
b4372	b4374	0.229107758705451
b1449	b1725	0.229084706835927
b2113	b1277	0.228782908156904
b2970	b2971	0.228702990169114
b1538	b1686	0.228686287536211
b3893	b3892	0.228640968342389
b0437	b0438	0.228582397403344
b1415	b2537	0.228432375073435
b4461	b2611	0.228427644815543
b0229	b0267	0.228425297617896
b1242	b1692	0.228279215220692
b3693	b3580	0.228254224554894
b3900	b3897	0.22815786070839
b0174	b2813	0.228142075063767
b2143	b3831	0.228087390688006
b3043	b4552	0.227856991721919
b2327	b2326	0.227726601217081
b1339	b1336	0.227521328015922
b2170	b2246	0.227471341642877
b0504	b0117	0.227435449212265
b0587	b0358	0.2274067152439
b2143	b1036	0.227382078682083
b2516	b3199	0.227371819551749
b1465	b1801	0.227064673209136
b3802	b4220	0.227045105619661
b1000	b1661	0.227034205578783
b1489	b1372	0.227012851980709
b0928	b1251	0.226950349446541
b3197	b3034	0.22666182642964
b0150	b0151	0.226617687330819
b2256	b2257	0.226560355268831
b1565	b1526	0.226547319983045
b1099	b1049	0.226310269977431
b1931	b4496	0.226210751201105
b0677	b0676	0.22614004258899
b4005	b2557	0.226087533113091
b0681	b0718	0.226060351018881
b1288	b1123	0.22602399688592
b4106	b4104	0.226022099704936
b1073	b1076	0.22595856471973
b1990	b1454	0.225841681224018
b0028	b0029	0.225821665234328
b2348	b1909	0.225705520653497
b0420	b0182	0.225655792483051
b1109	b0113	0.22562100148919
b1693	b0838	0.225611192814924
b3215	b3563	0.225429548199873
b0984	b0941	0.225326978874623
b1845	b1668	0.225290327880291
b1803	b2072	0.225146691609441
b0653	b0652	0.225124733263362
b2566	b2565	0.225079906664286
b4353	b4354	0.224944675947731
b4098	b4249	0.224914831159933
b2779	b1676	0.224885478229232
b2058	b1756	0.224879998558336
b2077	b3843	0.224876699116466
b1346	b1978	0.224855090523797
b2799	b2875	0.224841981261254
b1774	b1776	0.224772758163241
b4076	b3378	0.224768550792318
b2595	b0578	0.224628689748345
b3903	b3904	0.224550990436557
b0684	b0683	0.224441025015123
b1407	b1409	0.224389001381338
b1576	b1689	0.224197064246258
b1217	b1536	0.22410188256997
b1640	b2166	0.224100451760412
b1897	b0325	0.224035858973019
b0283	b0321	0.224026165808985
b1554	b1771	0.223992367613724
b3644	b3865	0.223943113543772
b1171	b4593	0.2237823669753
b4000	b0440	0.22377804834649
b0889	b1832	0.223769544884199
b1491	b1791	0.223691907813134
b0695	b1955	0.22362240230876
b1637	b0853	0.22361738135471
b3326	b4098	0.223615994234761
b3659	b4615	0.223615407956875
b1430	b1867	0.223481249941859
b3900	b3579	0.223457300141711
b0661	b2517	0.223453677595059
b3210	b3863	0.223365276303014
b3894	b4443	0.223322835512105
b2153	b2551	0.223276133716659
b2774	b2775	0.223259916495719
b1928	b1809	0.2227160049039
b1252	b1452	0.222693802195601
b3385	b3384	0.222623542265187
b3156	b3157	0.222555969597557
b3329	b4101	0.222450618859319
b0769	b0770	0.222430281632526
b3395	b3580	0.222385089351082
b4508	b2647	0.222142901386673
b2514	b2515	0.222136109398586
b1385	b1534	0.222134604522217
b2490	b2547	0.221838982871898
b2196	b2194	0.221764208559189
b0074	b0071	0.221651568961332
b2979	b4467	0.221437515835574
b0919	b1593	0.221388470550773
b3482	b3443	0.221269655727126
b1100	b2135	0.221181730064259
b0717	b0249	0.221116316941247
b4258	b3407	0.221070790820383
b0431	b0429	0.221048791492701
b3362	b1586	0.221016487228219
b0285	b0286	0.22094594163948
b1102	b0805	0.220895468110631
b2166	b2057	0.220788050635502
b3005	b0468	0.220750048266464
b2361	b2362	0.220737372420203
b1853	b2125	0.220633505188267
b4005	b3654	0.220497247192916
b4558	b3858	0.220484640184353
b4328	b4329	0.22029944861109
b0211	b0408	0.220287520078543
b1870	b1869	0.220277815038243
b3370	b4104	0.220276180029708
b0966	b1953	0.220257413445613
b3577	b3587	0.220135837829909
b1348	b1347	0.220131423688021
b4334	b4335	0.220106451180033
b0158	b0195	0.220074931935843
b4074	b4076	0.21998813137418
b4182	b4183	0.219769442777863
b3425	b3397	0.219746325502918
b2738	b2739	0.219696796533057
b1336	b2161	0.219639962183646
b0291	b0682	0.219507794762593
b2620	b0008	0.219380953830568
b0041	b0042	0.219373837225082
b1140	b1146	0.219370138828841
b3379	b3577	0.219331020011117
b1294	b1293	0.219297629207991
b1733	b1542	0.218945749541012
b1087	b1792	0.218891514608894
b3337	b4367	0.218874574111703
b1701	b1699	0.218874531954071
b1866	b1048	0.218842148266741
b3049	b1205	0.218787123337043
b3287	b3288	0.218642662512823
b2963	b3651	0.218625034399531
b1693	b1412	0.218461807909453
b1291	b1290	0.218409608633964
b2183	b1214	0.21840693113826
b3722	b3683	0.218375268082333
b3475	b3834	0.218360123065868
b1291	b0955	0.218340055245278
b0637	b2187	0.218256940311721
b0591	b0590	0.21813489763466
b0285	b0324	0.217978597309956
b3618	b3629	0.217936487516653
b3181	b0685	0.217576239546938
b1270	b1271	0.217477004719783
b4031	b3679	0.217457164814133
b2306	b0855	0.217401005964596
b0521	b4572	0.217244888085401
b2374	b2375	0.216934773511321
b1249	b1248	0.216907487029252
b2624	b2354	0.21674337189309
b1870	b1871	0.216676403648346
b4478	b3582	0.216556523403122
b4397	b4398	0.216425469210668
b1447	b1464	0.216414865064846
b3406	b3999	0.2163921689121
b4017	b3818	0.216362102593662
b0994	b1697	0.216347062822151
b0886	b0887	0.216302813312821
b2483	b2486	0.216278477566858
b3794	b3792	0.216245667791104
b0683	b4637	0.216215096898445
b4306	b4307	0.216008287034583
b2065	b1912	0.2159779061826
b1406	b1725	0.215965500932451
b4441	b0953	0.215947928611964
b0615	b0612	0.21591744888804
b3561	b3562	0.215876196988974
b4302	b4565	0.215781357633677
b1334	b1344	0.215568829181959
b1872	b1355	0.215131488084938
b1661	b1685	0.215117470359989
b2065	b1424	0.215089690275135
b1737	b1775	0.215057314498002
b2122	b2123	0.215049338989074
b4082	b4081	0.215009401179686
b2432	b2619	0.214885513766154
b2938	b2939	0.21480148113774
b0146	b0643	0.21475047096949
b0325	b0329	0.214706186246707
b0688	b1864	0.214640895016719
b4270	b1665	0.214634743475238
b0230	b0267	0.214554408028899
b2109	b2626	0.214477697182104
b2602	b3448	0.214414796912031
b1493	b3510	0.214328678525303
b1718	b1719	0.214195294372619
b1693	b1844	0.214160140014254
b1562	b1228	0.214106334709665
b1327	b1428	0.214022056623901
b1708	b1585	0.213997921156606
b1387	b0900	0.213979572110582
b2854	b2645	0.213965725242126
b0794	b0795	0.213655844055433
b3394	b4099	0.213345034880128
b1309	b1310	0.213144823722897
b0933	b1462	0.213135113480078
b1193	b1179	0.213058180049123
b0474	b0104	0.213057776514839
b4430	b1685	0.212980548086098
b3721	b4333	0.212898687628485
b3255	b3974	0.21284952701893
b2354	b2629	0.21281804366715
b1753	b1754	0.212774784500501
b0399	b0400	0.212717913809703
b3706	b3786	0.212583107310935
b2366	b2365	0.212574557924465
b1055	b2211	0.212477591467243
b3472	b3834	0.212444942571054
b2407	b2073	0.212409204316173
b0456	b4107	0.212388196462862
b1383	b1382	0.212356889594288
b0581	b0790	0.212339477381386
b3500	b3499	0.212233280775748
b1561	b1615	0.21218539336625
b0248	b0253	0.212161282038333
b3376	b3378	0.211933589949996
b2841	b2943	0.211846953318962
b3259	b3257	0.211743893067415
b0754	b0287	0.211583136496733
b0505	b0509	0.211458564062027
b3581	b3579	0.211308737627528
b3240	b4277	0.211247539123046
b3887	b3885	0.211190024158701
b0816	b1410	0.211174198733438
b2630	b2631	0.21116908368041
b1556	b1553	0.211153248515246
b4317	b4319	0.211088544244405
b3053	b3054	0.211031584970196
b3902	b3901	0.210941231377371
b1177	b1179	0.210939037497512
b3448	b4554	0.210928961565146
b3906	b4325	0.210802090188739
b3918	b3822	0.2107336167298
b2120	b2122	0.210689870761447
b2648	b2858	0.210494113682328
b1559	b2647	0.210473913906327
b3403	b3707	0.210420043980067
b0139	b0136	0.210414010498391
b2247	b2248	0.21039101487132
b3718	b4027	0.210335097890081
b1859	b1858	0.210327696208456
b1286	b0772	0.210142479681659
b0986	b0985	0.210119211800582
b1360	b1568	0.210086989255935
b2547	b2548	0.209864135505526
b1285	b2127	0.209840462137934
b3912	b3805	0.209743771852852
b3138	b3327	0.209646439691972
b2933	b2048	0.209536379013669
b2254	b4114	0.209430830811609
b2715	b2225	0.209347409666743
b2368	b2371	0.209246289242334
b1608	b1609	0.209146742921979
b2933	b2930	0.209084167827371
b3211	b4358	0.209010039328965
b0270	b0271	0.20893075237331
b3141	b3026	0.208843102567505
b3392	b2981	0.20884118556979
b3721	b3262	0.208765182340951
b1104	b2293	0.208594225525989
b1578	b4643	0.208532351246047
b1876	b1863	0.208438012015393
b1301	b1300	0.20842682082212
b0060	b2616	0.208404354260427
b2274	b2275	0.208378204579501
b1202	b1692	0.208378066679421
b0550	b0549	0.208377910106337
b0873	b0992	0.208330653881213
b3120	b3121	0.208317947981725
b1597	b4601	0.208279393592881
b4194	b3575	0.208144726482076
b3012	b4263	0.208006240876073
b4172	b4171	0.207921123400109
b1439	b1410	0.207917067885079
b0646	b0647	0.207910508282404
b2407	b2355	0.207872033797132
b2085	b2083	0.207781523602704
b4482	b3889	0.207653738845729
b3918	b3807	0.207622769515827
b1650	b1649	0.207613476803092
b1186	b1630	0.207520018337841
b3023	b3024	0.207462641217847
b2540	b2539	0.207443704583146
b4608	b1228	0.207306759174089
b2490	b2376	0.207130210893262
b0981	b1433	0.207063489780458
b0716	b0717	0.207043697843303
b3957	b3956	0.207034074202727
b0998	b4661	0.207026117783052
b2897	b3755	0.2069840391043
b0774	b1692	0.206874431632059
b3774	b3460	0.206818868564142
b2224	b2225	0.206773025144206
b3119	b2941	0.206756411759211
b0297	b2770	0.206708706444558
b0618	b0616	0.206590808112469
b0548	b0547	0.206540023388763
b2987	b3062	0.206500827096517
b0588	b0589	0.206482202041987
b3953	b2930	0.206454199123353
b0964	b1815	0.2064245922374
b2372	b1408	0.206290910144729
b1876	b1749	0.206213626141276
b1582	b1758	0.20579018069049
b1085	b1565	0.205639294803363
b2465	b3102	0.205600912385592
b2512	b2511	0.205538829443253
b0867	b0866	0.205536836968318
b2246	b2546	0.205487800599137
b0825	b0700	0.205429389786669
b2451	b2482	0.20538775682795
b2636	b2637	0.20534804951466
b0385	b0117	0.205310813048391
b0296	b1973	0.205255916734195
b2488	b2711	0.205251701732534
b2544	b2549	0.205210147103623
b2485	b2711	0.205205284781536
b4465	b2547	0.205041119322775
b3472	b3775	0.205037510168564
b0435	b3494	0.20500418961453
b0893	b1637	0.204992718732528
b4570	b1410	0.204961061551321
b4086	b4085	0.204901629484659
b3679	b3879	0.204858420345083
b2004	b2333	0.204831173994827
b4623	b4281	0.204828584379272
b2438	b2439	0.204759057069085
b2665	b2666	0.204736419670401
b2614	b0473	0.204554234359385
b4184	b4185	0.204542542407973
b4112	b4114	0.204522493117148
b4049	b3189	0.204495180798526
b4198	b3657	0.204494900748265
b2200	b2199	0.204090459701014
b1320	b1771	0.203979652213319
b4125	b3963	0.203971600128077
b3897	b3422	0.203907622754418
b3282	b3283	0.203886409289707
b1962	b1963	0.203865910791606
b0954	b1288	0.20380957556062
b2076	b2077	0.203756886249087
b2470	b2389	0.203335688940339
b1345	b1349	0.203266283867528
b0925	b1784	0.203177855637461
b2273	b2345	0.203162957026223
b4581	b1268	0.203144321032203
b2303	b1928	0.203117846195608
b0230	b0188	0.203117037161385
b2045	b2003	0.203055903028643
b0035	b0291	0.202990189158301
b2042	b2041	0.202987787424759
b3556	b3163	0.202912153366601
b3407	b3920	0.20288351188152
b2571	b2570	0.202793296589239
b0565	b4571	0.202763984919692
b4361	b4360	0.20275593488883
b1047	b2014	0.202755102342666
b3158	b4379	0.202738446093552
b1896	b2347	0.202556354201171
b1185	b1193	0.202543145784823
b0333	b0335	0.202518443244237
b0031	b0889	0.202505235439134
b1954	b3174	0.202356123243687
b4639	b2339	0.202274336734332
b4080	b3579	0.202241621673148
b0788	b1668	0.202144261266152
b2754	b2755	0.202123790923391
b1281	b1274	0.202102833369938
b0237	b4025	0.202050147001787
b1613	b1764	0.201942799308044
b1704	b1766	0.201913009743477
b0700	b4028	0.201822340722441
b3999	b2900	0.201798256828686
b2174	b2765	0.201632437263411
b0153	b0152	0.20160863761531
b3792	b3793	0.201603427430784
b0526	b0888	0.201572623497326
b4474	b4105	0.201530996100753
b2065	b0243	0.201501463506866
b2047	b2119	0.201308459995586
b2314	b2315	0.201259427465029
b0686	b1035	0.201258453438623
b3617	b4129	0.201244547134241
b2534	b2940	0.201168265737102
b3013	b3051	0.201161345400067
b1269	b1086	0.201157692102996
b1099	b1763	0.200945923438781
b0693	b0520	0.200826721216641
b0836	b0837	0.200815742213871
b1168	b1500	0.20063898449136
b3652	b3822	0.200613913434227
b3188	b3765	0.200610903138632
b0827	b0676	0.2005640146634
b1107	b1104	0.200491795247023
b3091	b3092	0.20044294918227
b0198	b2942	0.200279478879475
b2505	b2770	0.20018852376049
b3140	b3104	0.200086588583619
b1659	b1758	0.200019107730764
b3136	b3395	0.199946551539397
b2218	b1833	0.199862206685472
b4488	b3766	0.199853384671972
b0349	b0350	0.199778742143916
b1661	b1218	0.199777195696331
b1842	b1179	0.199755069900086
b4635	b1666	0.199734094209717
b0018	b0024	0.199662564914202
b3659	b4648	0.199624955244681
b0993	b1697	0.19961213444621
b2387	b2385	0.199558603500548
b0469	b0557	0.199536494951881
b0891	b0892	0.199525586219258
b3721	b2968	0.199450340451901
b0551	b0511	0.199435308943543
b4652	b4615	0.199431702514311
b4600	b1506	0.199417723009434
b0919	b2292	0.199264568925527
b0990	b0989	0.199238905342459
b4451	b4567	0.19908227495282
b2960	b4234	0.199060497067786
b0297	b0301	0.198940278182672
b1550	b1809	0.198846209991196
b1828	b2100	0.198840333469628
b4104	b3079	0.198693158237568
b0439	b0492	0.198692064409654
b3679	b3874	0.198381589634329
b0799	b4043	0.198370731247192
b4055	b2426	0.198183856208654
b3197	b3938	0.198151588260068
b1868	b2099	0.198074784591654
b0460	b0461	0.197849280318505
b3001	b3087	0.197743401488928
b1485	b1463	0.197679182986441
b2782	b2781	0.19729258014888
b1990	b1127	0.197250169117829
b1657	b1769	0.197026895465743
b3141	b2919	0.196944499275312
b4118	b4357	0.19678955175199
b0260	b0600	0.196758367663524
b3974	b4022	0.196751283124155
b2698	b3813	0.196737448513981
b1461	b1251	0.196729365943402
b1722	b2014	0.196696637824759
b0023	b3764	0.19668508313638
b1662	b1272	0.196609860742732
b1704	b1604	0.196540064716685
b3818	b3862	0.196471094086257
b0419	b0965	0.196332789363191
b1177	b1328	0.196113649631469
b1874	b1562	0.196065737934804
b2002	b2634	0.195965941212178
b4261	b2412	0.195936738978395
b4493	b1685	0.195918861534111
b0545	b0704	0.195871106236935
b2901	b2900	0.19583968270564
b2938	b2937	0.195749539194013
b2144	b2145	0.19571375644023
b3328	b3329	0.195698933564347
b4526	b2273	0.195645785568373
b2345	b2650	0.195572962155792
b3674	b4028	0.19552684092529
b2245	b2740	0.195153743168589
b0593	b3070	0.195140775188265
b4410	b3194	0.195057466388921
b0353	b2122	0.19501628326969
b0801	b2154	0.195000381844974
b0831	b0832	0.194920443601777
b3944	b4029	0.194798442450353
b0269	b0271	0.194752840961819
b3137	b4027	0.194649858542447
[truncated: 98,000 more rows]
