# Supplementary material for: Deciphering transcriptional regulations coordinating the response to environmental changes
Source: BMC Bioinformatics. 2016 Jan 16;17:35. doi: 10.1186/s12859-016-0885-0 (PMC4715341; doi:10.1186/s12859-016-0885-0)
Supplement: Additional file 1 — Source code and raw data used for the evaluation are available as Additional file 1. (ZIP 1340 kb) [file 12859_2016_885_MOESM1_ESM.zip › Data/operon_list.clean.txt]

arpB_1	opR0108
arpB_2	opR0108
arrS	opR0109
b0001	opR1462
b0002	opR1462
b0003	opR1462
b0004	opR1462
b0005	opR1590
b0006	opR1584
b0007	opR1587
b0008	opR1441
b0009	opR0910
b0010	opR1585
b0011	opR1589
b0012	opR0648
b0013	opR1586
b0014	opR0345
b0015	opR0345
b0016	opR0711
b0018	opR0912
b0019	opR0975
b0020	opR0975
b0021	opR0681
b0022	opR0681
b0023	opR1290
b0025	opR1233
b0026	opR1233
b0027	opR1233
b0028	opR1233
b0029	opR1233
b0030	opR1237
b0031	opR0302
b0032	opR0196
b0033	opR0196
b0034	opR0193
b0035	opR0194
b0036	opR0194
b0037	opR0194
b0038	opR0194
b0039	opR0194
b0040	opR0194
b0041	opR0450
b0042	opR0450
b0043	opR0450
b0044	opR0450
b0045	opR1588
b0046	opR0752
b0047	opR0752
b0048	opR0472
b0049	opR0793
b0050	opR0793
b0051	opR0793
b0052	opR0793
b0053	opR0793
b0054	opR0793
b0055	opR0337
b0056	opR1592
b0057	opR1592
b0058	opR0620
b0059	opR0620
b0060	opR1094
b0061	opR0076
b0062	opR0076
b0063	opR0076
b0064	opR0077
b0065	opR1591
b0066	opR1374
b0067	opR1374
b0068	opR1374
b0069	opR1374
b0070	opR1375
b0071	opR0769
b0072	opR0769
b0073	opR0769
b0074	opR0769
b0075	opR0769
b0076	opR0770
b0077	opR0674
b0078	opR0674
b0080	opR0241
b0081	opR0922
b0082	opR0922
b0083	opR0922
b0084	opR0922
b0085	opR0922
b0086	opR0922
b0087	opR0922
b0088	opR0922
b0089	opR0922
b0090	opR0922
b0091	opR0922
b0092	opR0922
b0093	opR0922
b0094	opR0922
b0095	opR0922
b0096	opR0922
b0097	opR1353
b0098	opR1353
b0099	opR1353
b0101	opR0230
b0102	opR0230
b0103	opR0230
b0104	opR0599
b0106	opR1101
b0107	opR1101
b0108	opR1101
b0109	opR0950
b0110	opR0062
b0111	opR0062
b0112	opR0106
b0113	opR1044
b0114	opR1044
b0115	opR1044
b0116	opR1044
b0117	opR1594
b0118	opR0014
b0119	opR1595
b0120	opR1593
b0121	opR1593
b0122	opR1593
b0123	opR0266
b0124	opR0521
b0125	opR0639
b0126	opR0195
b0127	opR1598
b0128	opR1598
b0129	opR1599
b0130	opR1597
b0131	opR1036
b0132	opR1596
b0133	opR1035
b0134	opR1035
b0135	opR1600
b0136	opR1600
b0137	opR1600
b0138	opR1600
b0139	opR1602
b0140	opR1602
b0141	opR1601
b0142	opR1043
b0143	opR1043
b0144	opR1371
b0145	opR1371
b0146	opR1371
b0147	opR0779
b0148	opR0641
b0149	opR0924
b0150	opR0441
b0151	opR0441
b0152	opR0441
b0153	opR0441
b0154	opR0618
b0155	opR0219
b0156	opR0399
b0157	opR0937
b0158	opR0937
b0159	opR0937
b0160	opR0322
b0161	opR0315
b0162	opR0203
b0163	opR1604
b0164	opR1605
b0166	opR0826
b0167	opR0826
b0168	opR0826
b0169	opR1457
b0170	opR1457
b0171	opR1170
b0172	opR0485
b0173	opR0364
b0174	opR0733
b0175	opR0206
b0176	opR1301
b0177	opR0143
b0178	opR0143
b0179	opR0143
b0180	opR0143
b0181	opR0143
b0182	opR0143
b0183	opR0143
b0184	opR0143
b0185	opR0008
b0186	opR0761
b0187	opR1608
b0188	opR1467
b0189	opR1606
b0190	opR1607
b0191	opR1607
b0192	opR1607
b0193	opR1603
b0194	opR1129
b0195	opR1195
b0196	opR1195
b0197	opR0864
b0198	opR0864
b0199	opR0864
b0200	opR0568
b0201	opR1299
b0202	opR1299
b0203	opR1299
b0204	opR1299
b0205	opR1299
b0206	opR0131
b0207	opR0338
b0208	opR1609
b0209	opR1610
b0210	opR1610
b0211	opR0892
b0212	opR0548
b0213	opR1615
b0214	opR1263
b0215	opR0346
b0216	opR0132
b0217	opR1616
b0218	opR1617
b0219	opR1618
b0220	opR0739
b0221	opR0417
b0222	opR0790
b0223	opR1612
b0224	opR1613
b0225	opR0334
b0226	opR0334
b0227	opR1614
b0228	opR1187
b0231	opR0330
b0232	opR0330
b0233	opR0330
b0234	opR0330
b0237	opR1050
b0238	opR0581
b0239	opR0486
b0240	opR0244
b0241	opR1073
b0242	opR1123
b0243	opR1123
b0244	opR1465
b0245	opR1619
b0246	opR1619
b0247	opR1619
b0248	opR1619
b0249	opR1619
b0250	opR1619
b0251	opR1619
b0252	opR2441
b0253	opR2441
b0254	opR1055
b0255	opR0715
b0256	opR0715
b0257	opR0715
b0258	opR2442
b0259	opR0697
b0260	opR0894
b0261	opR0894
b0262	opR0682
b0263	opR0682
b0264	opR0682
b0265	opR0682
b0266	opR1620
b0267	opR1620
b0268	opR1621
b0269	opR1621
b0270	opR1622
b0271	opR1622
b0272	opR1623
b0273	opR0089
b0274	opR0683
b0275	opR0683
b0276	opR1624
b0277	opR1625
b0278	opR1626
b0279	opR1626
b0280	opR1627
b0281	opR0721
b0282	opR1628
b0283	opR1038
b0284	opR1038
b0285	opR1038
b0286	opR1038
b0287	opR1629
b0288	opR2450
b0289	opR0373
b0290	opR0373
b0291	opR0373
b0292	opR0373
b0293	opR0372
b0294	opR0374
b0295	opR2451
b0296	opR2452
b0298	opR0365
b0299	opR0365
b0300	opR2444
b0301	opR2449
b0303	opR2449
b0304	opR2445
b0305	opR2446
b0306	opR2447
b0307	opR2447
b0308	opR2447
b0310	opR2448
b0311	opR0158
b0312	opR0158
b0313	opR0158
b0314	opR0159
b0315	opR1630
b0316	opR1631
b0317	opR1632
b0318	opR1633
b0319	opR1633
b0320	opR1633
b0321	opR1633
b0322	opR1634
b0323	opR1635
b0324	opR1635
b0325	opR1636
b0326	opR1637
b0327	opR1638
b0328	opR1639
b0329	opR1640
b0330	opR1132
b0331	opR1131
b0333	opR1131
b0334	opR1131
b0335	opR1131
b0336	opR0232
b0337	opR0232
b0338	opR0283
b0339	opR0284
b0340	opR0284
b0341	opR0284
b0342	opR0758
b0343	opR0758
b0344	opR0758
b0345	opR0876
b0346	opR0876
b0347	opR0875
b0348	opR0875
b0349	opR0875
b0350	opR0875
b0351	opR0875
b0352	opR0875
b0353	opR0877
b0354	opR1644
b0355	opR0484
b0356	opR0484
b0357	opR0484
b0358	opR1650
b0359	opR1650
b0360	opR0686
b0361	opR0686
b0362	opR1642
b0363	opR1645
b0364	opR1646
b0365	opR1447
b0366	opR1447
b0367	opR1447
b0368	opR1447
b0369	opR0615
b0371	opR1647
b0372	opR0694
b0373	opR0694
b0374	opR1648
b0375	opR1649
b0376	opR0064
b0377	opR1341
b0378	opR1341
b0379	opR1651
b0380	opR1652
b0381	opR0312
b0382	opR0727
b0383	opR1071
b0384	opR1071
b0385	opR0032
b0386	opR1124
b0387	opR1643
b0388	opR0105
b0389	opR0105
b0390	opR0105
b0391	opR1641
b0392	opR2454
b0393	opR1196
b0394	opR0815
b0396	opR0080
b0397	opR1340
b0398	opR1340
b0399	opR1072
b0400	opR1072
b0401	opR0176
b0402	opR0176
b0403	opR0823
b0404	opR0015
b0405	opR1175
b0406	opR1458
b0407	opR1458
b0408	opR1458
b0409	opR1458
b0410	opR1653
b0411	opR1511
b0412	opR1655
b0413	opR0992
b0414	opR0992
b0415	opR0992
b0416	opR0992
b0417	opR0992
b0418	opR0992
b0419	opR1579
b0420	opR1579
b0421	opR1579
b0422	opR1579
b0423	opR1460
b0424	opR1037
b0425	opR1037
b0426	opR1656
b0427	opR1657
b0428	opR0285
b0429	opR0285
b0430	opR0285
b0431	opR0285
b0432	opR0285
b0433	opR0063
b0434	opR1654
b0435	opR0174
b0436	opR1466
b0437	opR0223
b0438	opR0223
b0439	opR0223
b0440	opR0653
b0441	opR1107
b0442	opR1668
b0443	opR0421
b0444	opR1176
b0445	opR1660
b0446	opR0233
b0447	opR1664
b0448	opR0838
b0449	opR0838
b0450	opR0545
b0451	opR0545
b0452	opR1453
b0453	opR1669
b0454	opR0135
b0455	opR0440
b0456	opR1658
b0457	opR2456
b0458	opR2457
b0459	opR0811
b0460	opR1474
b0461	opR1474
b0462	opR0017
b0463	opR0017
b0464	opR0020
b0465	opR0928
b0466	opR1118
b0467	opR1118
b0468	opR1663
b0469	opR0074
b0470	opR0347
b0471	opR1659
b0472	opR1659
b0473	opR0649
b0474	opR0031
b0475	opR0617
b0476	opR0035
b0477	opR0592
b0478	opR1662
b0479	opR0493
b0480	opR1543
b0481	opR1661
b0482	opR1665
b0483	opR1666
b0484	opR0235
b0485	opR1667
b0486	opR1667
b0487	opR0267
b0488	opR1172
b0489	opR1172
b0490	opR1672
b0491	opR1672
b0492	opR1673
b0493	opR1452
b0494	opR1452
b0495	opR1670
b0496	opR1670
b0497	opR1226
b0498	opR1226
b0499	opR1226
b0500	opR1226
b0502	opR2458
b0503	opR1671
b0504	opR0053
b0505	opR0050
b0506	opR0052
b0507	opR0522
b0508	opR0522
b0509	opR0522
b0511	opR0522
b0512	opR0522
b0513	opR0522
b0514	opR0522
b0515	opR0051
b0516	opR0051
b0517	opR0051
b0518	opR0429
b0520	opR0429
b0521	opR0429
b0522	opR1151
b0523	opR1151
b0524	opR1105
b0525	opR1105
b0526	opR0293
b0527	opR1677
b0528	opR0475
b0529	opR0475
b0530	opR1368
b0531	opR1369
b0532	opR1369
b0533	opR1370
b0534	opR1370
b0535	opR0448
b0536	opR0097
b0537	opR0720
b0539	opR1674
b0540	opR0692
b0541	opR0692
b0542	opR1209
b0543	opR1209
b0544	opR1678
b0545	opR1679
b0546	opR1679
b0547	opR1680
b0548	opR1680
b0549	opR1680
b0550	opR1680
b0551	opR1681
b0552	opR0700
b0553	opR0984
b0554	opR0401
b0555	opR0401
b0556	opR0401
b0557	opR0175
b0558	opR1682
b0559	opR1683
b0560	opR0986
b0561	opR1454
b0562	opR1684
b0563	opR1456
b0564	opR0073
b0565	opR0392
b0566	opR0392
b0567	opR1676
b0568	opR0973
b0569	opR0973
b0570	opR0270
b0571	opR0270
b0572	opR0269
b0573	opR0269
b0574	opR0269
b0575	opR0269
b0576	opR1067
b0577	opR1687
b0578	opR0974
b0579	opR1686
b0580	opR1689
b0581	opR1690
b0582	opR0712
b0583	opR0435
b0584	opR0435
b0585	opR0438
b0586	opR0438
b0587	opR0438
b0588	opR0437
b0589	opR0437
b0590	opR0437
b0591	opR0390
b0592	opR0436
b0593	opR0389
b0594	opR0389
b0595	opR0389
b0596	opR0389
b0597	opR0389
b0598	opR0265
b0599	opR1688
b0600	opR1691
b0601	opR1692
b0602	opR1693
b0603	opR1694
b0604	opR0353
b0605	opR0039
b0606	opR0039
b0607	opR1549
b0608	opR1695
b0610	opR1264
b0611	opR1258
b0612	opR0218
b0613	opR0217
b0614	opR0217
b0615	opR0217
b0616	opR0217
b0617	opR0217
b0618	opR0217
b0619	opR0349
b0620	opR0349
b0621	opR0308
b0622	opR1034
b0623	opR0256
b0624	opR0242
b0625	opR1699
b0626	opR1699
b0627	opR1446
b0628	opR0780
b0629	opR1697
b0630	opR1696
b0631	opR1696
b0632	opR0296
b0633	opR1303
b0634	opR1303
b0635	opR1303
b0636	opR1303
b0637	opR1303
b0638	opR0772
b0639	opR0772
b0640	opR0772
b0641	opR0772
b0642	opR0772
b0643	opR1698
b0644	opR1700
b0645	opR1701
b0646	opR1701
b0647	opR1702
b0648	opR1703
b0649	opR1703
b0650	opR0643
b0651	opR1235
b0652	opR0558
b0653	opR0558
b0654	opR0558
b0655	opR0558
b0656	opR0701
b0657	opR1704
b0658	opR1704
b0659	opR1704
b0660	opR1704
b0661	opR0878
b0662	opR1527
b0664	opR0866
b0665	opR0866
b0666	opR0866
b0668	opR0866
b0670	opR0866
b0672	opR0866
b0673	opR0866
b0674	opR0120
b0675	opR0953
b0676	opR0953
b0677	opR0953
b0678	opR0953
b0679	opR0954
b0680	opR0546
b0681	opR0213
b0682	opR0213
b0683	opR0453
b0684	opR0453
b0685	opR1707
b0686	opR1708
b0687	opR1356
b0688	opR1356
b0689	opR1712
b0692	opR1408
b0693	opR1408
b0694	opR0748
b0695	opR0748
b0696	opR0749
b0697	opR0749
b0698	opR0749
b0699	opR1705
b0700	opR1225
b0702	opR1225
b0704	opR1711
b0705	opR1710
b0706	opR1706
b0707	opR1714
b0708	opR1714
b0709	opR0359
b0710	opR1718
b0711	opR1718
b0712	opR1718
b0713	opR1718
b0714	opR1718
b0715	opR0007
b0716	opR1719
b0717	opR1719
b0718	opR1719
b0719	opR1716
b0720	opR0556
b0721	opR1347
b0722	opR1347
b0723	opR1347
b0724	opR1347
b0726	opR1347
b0727	opR1347
b0728	opR1347
b0729	opR1347
b0730	opR0897
b0731	opR0896
b0732	opR0896
b0733	opR0281
b0734	opR0281
b0735	opR1717
b0736	opR1715
b0737	opR1715
b0738	opR1715
b0739	opR1715
b0740	opR1472
b0741	opR1472
b0742	opR1472
b0743	opR0808
b0744	opR0808
b0745	opR0808
b0746	opR1560
b0747	opR1560
b0748	opR0810
b0749	opR0806
b0750	opR0948
b0751	opR0948
b0752	opR2642
b0753	opR1720
b0754	opR0102
b0755	opR0578
b0756	opR0508
b0757	opR0508
b0758	opR0508
b0759	opR0508
b0760	opR0908
b0761	opR0908
b0762	opR0021
b0763	opR0907
b0764	opR0907
b0765	opR0907
b0766	opR1722
b0767	opR1062
b0768	opR1725
b0769	opR1726
b0770	opR1727
b0771	opR1728
b0772	opR1724
b0773	opR1723
b0774	opR0166
b0775	opR0167
b0776	opR0167
b0777	opR0167
b0778	opR0167
b0779	opR1551
b0780	opR1729
b0781	opR0904
b0782	opR0904
b0783	opR0904
b0784	opR0904
b0785	opR0904
b0786	opR1730
b0787	opR1731
b0788	opR1732
b0789	opR1732
b0790	opR1732
b0791	opR1733
b0792	opR1737
b0793	opR1737
b0794	opR1737
b0795	opR1737
b0796	opR1737
b0797	opR1221
b0798	opR1734
b0799	opR0332
b0800	opR1735
b0801	opR1736
b0802	opR1739
b0803	opR1738
b0804	opR1746
b0805	opR0449
b0806	opR0831
b0807	opR1244
b0808	opR1740
b0809	opR0544
b0810	opR0544
b0811	opR0544
b0812	opR0351
b0813	opR1228
b0814	opR1014
b0815	opR1741
b0817	opR0903
b0818	opR0903
b0819	opR1742
b0820	opR1743
b0821	opR1744
b0822	opR1745
b0823	opR1747
b0824	opR1747
b0825	opR0492
b0826	opR0909
b0827	opR0909
b0828	opR0661
b0829	opR0661
b0830	opR0661
b0831	opR0661
b0832	opR0661
b0833	opR2459
b0834	opR2459
b0835	opR1240
b0836	opR0178
b0837	opR2460
b0838	opR0597
b0839	opR0298
b0840	opR0318
b0841	opR1751
b0842	opR0836
b0843	opR1752
b0844	opR1753
b0845	opR1753
b0846	opR1754
b0847	opR1755
b0848	opR1756
b0849	opR0587
b0850	opR1748
b0851	opR1748
b0852	opR1748
b0853	opR1748
b0854	opR1096
b0855	opR1096
b0856	opR1096
b0857	opR1096
b0858	opR1757
b0859	opR1757
b0860	opR0111
b0861	opR0112
b0862	opR0112
b0863	opR0112
b0864	opR0112
b0865	opR1758
b0866	opR1759
b0867	opR1759
b0868	opR1760
b0869	opR1097
b0870	opR1097
b0871	opR1097
b0872	opR0607
b0873	opR0607
b0874	opR1750
b0875	opR0075
b0876	opR1749
b0877	opR1761
b0878	opR0812
b0879	opR0812
b0880	opR0255
b0881	opR0224
b0882	opR0221
b0883	opR1364
b0884	opR0678
b0885	opR0004
b0886	opR0282
b0887	opR0282
b0888	opR1505
b0889	opR0799
b0890	opR0497
b0891	opR0786
b0892	opR0786
b0893	opR1360
b0894	opR0342
b0895	opR0342
b0896	opR0342
b0897	opR1762
b0898	opR1763
b0899	opR1767
b0900	opR1768
b0901	opR1765
b0902	opR1058
b0903	opR0471
b0904	opR0471
b0905	opR1769
b0906	opR1770
b0907	opR1359
b0908	opR1359
b0909	opR1766
b0910	opR0226
b0911	opR0226
b0912	opR0226
b0913	opR1764
b0914	opR1764
b0915	opR1764
b0916	opR1764
b0917	opR1771
b0918	opR1771
b0919	opR1774
b0920	opR1773
b0921	opR1396
b0922	opR1396
b0923	opR1396
b0924	opR1396
b0925	opR1772
b0926	opR1775
b0927	opR1775
b0928	opR0128
b0929	opR1009
b0930	opR0122
b0931	opR1090
b0932	opR1052
b0933	opR1425
b0934	opR1425
b0935	opR1425
b0936	opR1425
b0937	opR1425
b0938	opR0383
b0939	opR0384
b0940	opR0384
b0941	opR0384
b0942	opR0384
b0943	opR0384
b0944	opR0384
b0945	opR1168
b0946	opR2639
b0947	opR1776
b0948	opR1248
b0949	opR1248
b0950	opR1113
b0951	opR1113
b0952	opR2461
b0953	opR1256
b0954	opR0411
b0955	opR1777
b0956	opR0829
b0957	opR1007
b0958	opR1432
b0959	opR1434
b0960	opR1780
b0961	opR1780
b0962	opR0613
b0963	opR0873
b0964	opR1782
b0965	opR1783
b0966	opR0647
b0967	opR1246
b0968	opR1784
b0969	opR1517
b0970	opR1778
b0971	opR1361
b0972	opR0654
b0973	opR0654
b0974	opR0654
b0975	opR0654
b0976	opR0654
b0977	opR0654
b0978	opR0072
b0979	opR0072
b0980	opR0072
b0981	opR0530
b0982	opR0530
b0983	opR0530
b0984	opR0529
b0985	opR0529
b0986	opR0529
b0987	opR0528
b0988	opR0679
b0989	opR0259
b0990	opR0258
b0991	opR2462
b0992	opR1781
b0993	opR1480
b0994	opR1481
b0995	opR1479
b0996	opR1477
b0997	opR1477
b0998	opR1477
b0999	opR0200
b1000	opR0200
b1001	opR1779
b1002	opR0038
b1003	opR1569
b1004	opR1569
b1006	opR1319
b1007	opR1319
b1008	opR1319
b1009	opR1319
b1010	opR1319
b1011	opR1319
b1012	opR1319
b1013	opR1320
b1014	opR1159
b1015	opR1160
b1016	opR0377
b1018	opR0376
b1019	opR0376
b1020	opR1074
b1021	opR1060
b1022	opR1060
b1023	opR1060
b1024	opR1060
b1025	opR1785
b1026	opR0695
b1027	opR0695
b1029	opR2465
b1032	opR1365
b1033	opR0532
b1034	opR1786
b1035	opR1786
b1036	opR1787
b1037	opR0249
b1038	opR0249
b1039	opR0249
b1040	opR0249
b1041	opR0248
b1042	opR0248
b1043	opR0248
b1044	opR2463
b1045	opR2464
b1046	opR2464
b1047	opR0840
b1048	opR0842
b1049	opR0842
b1050	opR1794
b1051	opR0934
b1053	opR0844
b1054	opR0795
b1055	opR1788
b1056	opR1793
b1057	opR1793
b1058	opR1403
b1059	opR1403
b1060	opR0179
b1061	opR0333
b1062	opR1167
b1063	opR1789
b1064	opR0588
b1065	opR0845
b1066	opR1238
b1067	opR1792
b1068	opR1795
b1069	opR0941
b1070	opR0455
b1071	opR0455
b1072	opR0455
b1073	opR0456
b1074	opR0456
b1075	opR0456
b1076	opR0456
b1077	opR0456
b1078	opR0456
b1079	opR0456
b1080	opR0456
b1081	opR0456
b1082	opR0457
b1083	opR0457
b1084	opR1262
b1085	opR1796
b1086	opR1252
b1087	opR1791
b1088	opR1790
b1089	opR1790
b1090	opR1790
b1091	opR1790
b1092	opR1790
b1093	opR1790
b1094	opR1790
b1095	opR1790
b1096	opR1032
b1097	opR1032
b1098	opR1032
b1099	opR1032
b1100	opR1032
b1101	opR1147
b1102	opR0442
b1103	opR0624
b1104	opR0624
b1105	opR0624
b1106	opR0624
b1107	opR0624
b1108	opR0624
b1109	opR0968
b1110	opR1798
b1111	opR0234
b1112	opR0165
b1113	opR1799
b1114	opR0869
b1115	opR1800
b1116	opR0788
b1117	opR0788
b1118	opR0788
b1119	opR0955
b1120	opR0955
b1121	opR2467
b1122	opR2467
b1123	opR1095
b1124	opR1095
b1125	opR1095
b1126	opR1095
b1127	opR1054
b1128	opR1797
b1129	opR1075
b1130	opR1075
b1131	opR0621
b1132	opR0621
b1133	opR0898
b1134	opR1254
b1135	opR1254
b1136	opR0665
b1137	opR2468
b1138	opR2468
b1139	opR0781
b1140	opR2469
b1141	opR2469
b1142	opR2469
b1143	opR2470
b1144	opR2471
b1145	opR2472
b1146	opR2473
b1147	opR2473
b1148	opR2473
b1149	opR2473
b1150	opR2473
b1151	opR2473
b1152	opR2473
b1153	opR2473
b1154	opR2473
b1155	opR2473
b1156	opR1426
b1157	opR1426
b1158	opR1076
b1159	opR0833
b1160	opR0726
b1161	opR1811
b1162	opR0173
b1163	opR0172
b1164	opR1813
b1165	opR1813
b1166	opR1813
b1167	opR1813
b1168	opR1802
b1171	opR2476
b1172	opR2476
b1173	opR2477
b1174	opR0883
b1175	opR0883
b1176	opR0883
b1177	opR1805
b1178	opR1085
b1179	opR1806
b1180	opR1807
b1181	opR1808
b1182	opR0628
b1183	opR1540
b1184	opR1540
b1185	opR0352
b1186	opR0976
b1187	opR0422
b1188	opR1801
b1189	opR0300
b1190	opR0300
b1191	opR0274
b1192	opR0760
b1193	opR0387
b1194	opR1809
b1195	opR2474
b1196	opR1812
b1197	opR1489
b1198	opR0323
b1199	opR0323
b1200	opR0323
b1201	opR0324
b1202	opR1810
b1203	opR1143
b1204	opR1143
b1205	opR1817
b1206	opR1819
b1207	opR0787
b1208	opR0787
b1209	opR0787
b1210	opR0614
b1211	opR0614
b1212	opR0614
b1213	opR1822
b1214	opR1822
b1215	opR1822
b1216	opR0209
b1217	opR0210
b1218	opR0210
b1219	opR1820
b1220	opR1821
b1221	opR0966
b1222	opR0966
b1223	opR0962
b1224	opR0961
b1225	opR0961
b1226	opR0961
b1227	opR0961
b1228	opR1823
b1229	opR1522
b1230	opR1522
b1231	opR1522
b1232	opR1158
b1233	opR1818
b1234	opR1312
b1235	opR1312
b1236	opR0513
b1237	opR0630
b1238	opR1450
b1241	opR0026
b1242	opR1814
b1243	opR1017
b1244	opR1017
b1245	opR1017
b1246	opR1017
b1247	opR1017
b1248	opR0225
b1249	opR0225
b1250	opR0744
b1251	opR1827
b1252	opR1475
b1253	opR1824
b1254	opR1825
b1255	opR1825
b1256	opR1013
b1257	opR1826
b1258	opR1826
b1259	opR1826
b1260	opR1500
b1261	opR1500
b1262	opR1500
b1263	opR1500
b1264	opR1500
b1265	opR1500
b1266	opR1831
b1267	opR1831
b1268	opR1831
b1269	opR1251
b1270	opR1828
b1271	opR1828
b1272	opR1400
b1273	opR1829
b1274	opR1476
b1275	opR0286
b1276	opR0013
b1277	opR1231
b1278	opR1063
b1279	opR1830
b1280	opR1830
b1281	opR1830
b1282	opR1830
b1283	opR1019
b1284	opR1834
b1285	opR0570
b1286	opR1259
b1287	opR1832
b1288	opR0413
b1289	opR1835
b1290	opR1338
b1291	opR1338
b1292	opR1338
b1293	opR1338
b1294	opR1338
b1295	opR2479
b1296	opR1164
b1297	opR1161
b1298	opR1163
b1299	opR1163
b1300	opR1162
b1301	opR1162
b1302	opR1162
b1303	opR1136
b1304	opR1135
b1305	opR1135
b1306	opR1135
b1307	opR1135
b1308	opR1135
b1309	opR1837
b1310	opR1837
b1311	opR1837
b1312	opR1837
b1313	opR1837
b1314	opR1837
b1315	opR1837
b1316	opR1837
b1317	opR1837
b1318	opR1837
b1319	opR1010
b1320	opR1838
b1321	opR1839
b1322	opR1839
b1323	opR1839
b1324	opR1487
b1325	opR1836
b1326	opR2480
b1327	opR1840
b1328	opR1841
b1329	opR0918
b1330	opR2483
b1331	opR0702
b1332	opR2484
b1333	opR1547
b1334	opR0469
b1335	opR0005
b1336	opR0005
b1337	opR0005
b1338	opR0005
b1339	opR0006
b1340	opR1394
b1341	opR1843
b1342	opR1844
b1343	opR0185
b1344	opR1512
b1345	opR1203
b1346	opR1203
b1347	opR1203
b1348	opR1203
b1349	opR1203
b1350	opR1203
b1351	opR1181
b1352	opR0755
b1353	opR1383
b1355	opR1842
b1356	opR1182
b1357	opR1845
b1358	opR1845
b1359	opR1845
b1360	opR1845
b1361	opR1845
b1362	opR1845
b1363	opR1495
b1365	opR2485
b1366	opR2485
b1368	opR2481
b1369	opR2481
b1370	opR0703
b1371	opR0789
b1372	opR0789
b1373	opR0789
b1374	opR1079
b1375	opR2482
b1376	opR1548
b1377	opR1852
b1378	opR1852
b1379	opR0645
b1380	opR0762
b1381	opR1850
b1382	opR1850
b1383	opR1850
b1384	opR0431
b1385	opR0430
b1386	opR1518
b1387	opR1030
b1388	opR1028
b1389	opR1028
b1390	opR1028
b1391	opR1028
b1392	opR1028
b1393	opR1028
b1394	opR1028
b1395	opR1028
b1396	opR1028
b1397	opR1028
b1398	opR1028
b1399	opR1029
b1400	opR1029
b1402	opR0689
b1403	opR0689
b1404	opR0708
b1406	opR1848
b1407	opR1849
b1408	opR2486
b1409	opR2486
b1410	opR2486
b1411	opR2486
b1412	opR0140
b1413	opR0640
b1414	opR1855
b1415	opR0047
b1418	opR0278
b1419	opR1853
b1420	opR0911
b1421	opR1493
b1422	opR1857
b1423	opR1858
b1424	opR0841
b1426	opR1856
b1427	opR1239
b1428	opR1859
b1429	opR1451
b1430	opR1451
b1431	opR1860
b1432	opR1861
b1433	opR1863
b1434	opR1862
b1435	opR1864
b1436	opR2492
b1438	opR0622
b1439	opR1865
b1440	opR1866
b1441	opR1866
b1442	opR1866
b1443	opR1866
b1444	opR1867
b1445	opR1868
b1446	opR1869
b1447	opR0895
b1448	opR0895
b1449	opR0268
b1450	opR0832
b1451	opR2487
b1452	opR2488
b1453	opR0069
b1454	opR2489
b1455	opR2490
b1457	opR1227
b1458	opR2491
b1459	opR2496
b1460	opR1854
b1461	opR1112
b1462	opR1873
b1463	opR0977
b1464	opR1871
b1465	opR0967
b1466	opR0967
b1467	opR0967
b1468	opR0967
b1469	opR0965
b1470	opR1874
b1471	opR1874
b1472	opR1874
b1473	opR1872
b1474	opR0427
b1475	opR0427
b1476	opR0427
b1477	opR1875
b1478	opR0027
b1479	opR0813
b1480	opR0157
b1481	opR0157
b1482	opR1020
b1483	opR0313
b1484	opR0313
b1485	opR0313
b1486	opR0313
b1487	opR0313
b1488	opR0313
b1489	opR0348
b1490	opR0348
b1491	opR1876
b1492	opR0505
b1493	opR0505
b1494	opR1114
b1495	opR1870
b1496	opR1870
b1497	opR1883
b1498	opR1884
b1499	opR1336
b1500	opR1336
b1501	opR1885
b1502	opR1886
b1503	opR1887
b1504	opR1887
b1505	opR1887
b1506	opR2502
b1507	opR0625
b1508	opR0625
b1509	opR1888
b1510	opR1882
b1511	opR0801
b1512	opR0801
b1513	opR0800
b1514	opR0800
b1515	opR0800
b1516	opR0800
b1517	opR0800
b1518	opR0800
b1519	opR0800
b1520	opR2497
b1521	opR1554
b1522	opR2498
b1523	opR2499
b1524	opR2499
b1525	opR1335
b1526	opR2500
b1527	opR2501
b1528	opR1877
b1529	opR0827
b1530	opR0828
b1531	opR0828
b1532	opR0828
b1533	opR0366
b1534	opR1878
b1535	opR1879
b1536	opR1880
b1537	opR1881
b1538	opR0304
b1539	opR1890
b1540	opR1891
b1541	opR1897
b1542	opR1892
b1543	opR1893
b1544	opR1894
b1545	opR1078
b1546	opR0985
b1547	opR0985
b1548	opR0985
b1549	opR2512
b1550	opR0572
b1551	opR2511
b1552	opR0260
b1553	opR0402
b1554	opR0402
b1555	opR0402
b1556	opR0402
b1557	opR0254
b1558	opR0257
b1559	opR1895
b1560	opR1895
b1561	opR1208
b1562	opR1207
b1563	opR1207
b1564	opR1207
b1565	opR1896
b1566	opR0468
b1567	opR0328
b1568	opR0328
b1569	opR0328
b1570	opR0326
b1571	opR1889
b1572	opR1889
b1573	opR1889
b1574	opR0329
b1575	opR0327
b1576	opR0327
b1577	opR0327
b1578	opR0327
b1579	opR0327
b1580	opR1311
b1581	opR1311
b1582	opR2504
b1583	opR2505
b1584	opR2505
b1585	opR2506
b1586	opR2507
b1587	opR2508
b1588	opR2508
b1589	opR2508
b1590	opR2508
b1591	opR2508
b1592	opR0220
b1593	opR0887
b1594	opR0887
b1595	opR2509
b1596	opR2510
b1597	opR0133
b1598	opR1900
b1599	opR0846
b1600	opR0846
b1601	opR1488
b1602	opR1092
b1603	opR1092
b1604	opR1901
b1605	opR1902
b1606	opR1902
b1607	opR1899
b1608	opR1313
b1609	opR1313
b1610	opR1515
b1611	opR0502
b1612	opR0502
b1613	opR0824
b1614	opR1898
b1615	opR1535
b1616	opR1535
b1617	opR1535
b1618	opR1536
b1619	opR0612
b1620	opR0817
b1621	opR0822
b1622	opR0822
b1623	opR0024
b1624	opR1903
b1625	opR0228
b1626	opR1904
b1627	opR1904
b1628	opR1904
b1629	opR1904
b1630	opR1904
b1631	opR1904
b1632	opR1904
b1633	opR1904
b1634	opR1486
b1635	opR0596
b1636	opR1046
b1637	opR1046
b1638	opR1046
b1639	opR0888
b1640	opR0066
b1641	opR1388
b1642	opR1387
b1643	opR1908
b1644	opR1908
b1645	opR1908
b1646	opR1399
b1647	opR1907
b1648	opR1909
b1649	opR0970
b1650	opR0970
b1651	opR0547
b1652	opR1266
b1653	opR1266
b1654	opR0590
b1655	opR1910
b1656	opR1398
b1657	opR1911
b1658	opR1156
b1659	opR1905
b1660	opR1906
b1661	opR0208
b1662	opR1232
b1663	opR0847
b1664	opR1912
b1665	opR1559
b1666	opR1559
b1667	opR1913
b1668	opR1914
b1669	opR1915
b1670	opR1915
b1671	opR1915
b1672	opR1915
b1673	opR1915
b1674	opR1915
b1675	opR1916
b1676	opR1166
b1677	opR0792
b1678	opR2514
b1679	opR1429
b1680	opR1429
b1681	opR1429
b1682	opR1429
b1683	opR1429
b1684	opR1429
b1685	opR1919
b1686	opR1919
b1687	opR1919
b1688	opR1920
b1689	opR1921
b1690	opR1922
b1691	opR1923
b1692	opR1923
b1693	opR1923
b1694	opR1918
b1695	opR1918
b1696	opR1924
b1697	opR1925
b1698	opR1925
b1699	opR1925
b1700	opR1925
b1701	opR1925
b1702	opR1110
b1703	opR1111
b1704	opR0103
b1705	opR1917
b1706	opR1926
b1707	opR1927
b1708	opR0981
b1709	opR0181
b1710	opR0181
b1711	opR0181
b1712	opR1463
b1713	opR1463
b1714	opR1463
b1715	opR1463
b1716	opR1463
b1717	opR1463
b1718	opR1463
b1719	opR1463
b1722	opR1928
b1723	opR1057
b1724	opR1929
b1725	opR2515
b1726	opR2516
b1727	opR2517
b1728	opR1934
b1729	opR1935
b1730	opR1936
b1731	opR0207
b1732	opR0740
b1733	opR0211
b1734	opR0211
b1735	opR0211
b1736	opR0211
b1737	opR0211
b1738	opR0211
b1739	opR1021
b1740	opR0951
b1741	opR0214
b1742	opR1561
b1743	opR1412
b1744	opR0134
b1745	opR0134
b1746	opR0134
b1747	opR0134
b1748	opR0134
b1749	opR1580
b1750	opR1937
b1751	opR1937
b1752	opR1937
b1753	opR1937
b1754	opR1937
b1755	opR1937
b1756	opR1937
b1757	opR2519
b1758	opR2520
b1759	opR0999
b1760	opR2521
b1761	opR0527
b1762	opR2522
b1763	opR1930
b1764	opR1930
b1765	opR1930
b1766	opR1410
b1767	opR0067
b1768	opR0067
b1769	opR1931
b1770	opR1932
b1771	opR1933
b1772	opR1933
b1773	opR1933
b1774	opR1933
b1775	opR1933
b1776	opR1933
b1777	opR1938
b1778	opR0932
b1779	opR0514
b1780	opR0514
b1781	opR1939
b1782	opR0884
b1783	opR1940
b1784	opR1940
b1785	opR1941
b1786	opR1942
b1787	opR1943
b1788	opR2530
b1789	opR1944
b1790	opR1945
b1791	opR1946
b1792	opR1947
b1793	opR2528
b1794	opR1948
b1795	opR1949
b1796	opR1950
b1797	opR1950
b1798	opR0768
b1799	opR0341
b1800	opR0340
b1801	opR1951
b1802	opR1951
b1803	opR1952
b1804	opR1261
b1805	opR0416
b1806	opR1507
b1807	opR1507
b1808	opR2523
b1809	opR2524
b1810	opR2525
b1811	opR2529
b1812	opR1031
b1813	opR1031
b1814	opR1345
b1815	opR2526
b1816	opR2527
b1817	opR0825
b1818	opR0825
b1819	opR0825
b1820	opR2533
b1821	opR0902
b1822	opR1241
b1823	opR2534
b1824	opR2534
b1825	opR1959
b1826	opR0871
b1827	opR0746
b1828	opR1960
b1829	opR0650
b1830	opR1128
b1831	opR1128
b1832	opR0933
b1833	opR1961
b1834	opR1961
b1835	opR1309
b1836	opR1962
b1837	opR1963
b1838	opR1102
b1839	opR2531
b1840	opR2531
b1841	opR2531
b1842	opR0638
b1843	opR2532
b1844	opR2532
b1845	opR1145
b1846	opR1955
b1847	opR1956
b1848	opR1957
b1849	opR1157
b1850	opR0375
b1851	opR0375
b1852	opR2650
b1853	opR1958
b1854	opR1165
b1855	opR0796
b1856	opR1953
b1857	opR2644
b1858	opR2645
b1859	opR2645
b1860	opR1321
b1861	opR1321
b1862	opR1954
b1863	opR0995
b1864	opR0995
b1865	opR0995
b1866	opR0129
b1867	opR1965
b1868	opR1965
b1869	opR1970
b1870	opR1970
b1871	opR1970
b1872	opR1482
b1873	opR1482
b1874	opR0272
b1875	opR1969
b1876	opR0095
b1877	opR1972
b1878	opR0458
b1879	opR0458
b1880	opR0458
b1881	opR1443
b1882	opR1443
b1883	opR1443
b1884	opR1443
b1885	opR1443
b1886	opR1443
b1887	opR0916
b1888	opR0916
b1889	opR0916
b1890	opR0916
b1891	opR0459
b1892	opR0459
b1893	opR0684
b1894	opR0684
b1895	opR1546
b1896	opR1024
b1897	opR1024
b1900	opR0079
b1901	opR0079
b1902	opR0495
b1904	opR1971
b1905	opR0494
b1906	opR1967
b1907	opR1521
b1908	opR1964
b1909	opR0567
b1910	opR0567
b1911	opR0567
b1912	opR1065
b1913	opR1553
b1914	opR1553
b1915	opR1966
b1916	opR1348
b1917	opR0311
b1918	opR0311
b1919	opR0311
b1920	opR0460
b1921	opR0460
b1922	opR0460
b1923	opR0461
b1924	opR0462
b1925	opR0462
b1926	opR0462
b1927	opR0065
b1928	opR1974
b1929	opR1975
b1930	opR1975
b1931	opR1977
b1932	opR1978
b1935	opR1979
b1937	opR0463
b1938	opR0464
b1939	opR0464
b1940	opR0464
b1941	opR0464
b1942	opR0464
b1943	opR0464
b1944	opR0465
b1945	opR0465
b1946	opR0465
b1947	opR0465
b1948	opR0465
b1949	opR0465
b1950	opR0465
b1951	opR1192
b1952	opR0357
b1953	opR2538
b1954	opR0356
b1955	opR1981
b1956	opR1982
b1957	opR2537
b1958	opR1976
b1959	opR1973
b1960	opR0303
b1961	opR0303
b1962	opR1983
b1963	opR1983
b1967	opR0606
b1968	opR1986
b1969	opR1986
b1970	opR1987
b1971	opR1988
b1972	opR1988
b1973	opR2640
b1974	opR2536
b1975	opR1362
b1976	opR0935
b1977	opR0123
b1978	opR1991
b1981	opR1376
b1982	opR0060
b1983	opR1993
b1984	opR0126
b1985	opR1994
b1986	opR0124
b1987	opR0199
b1988	opR0947
b1989	opR0125
b1990	opR0398
b1991	opR0231
b1992	opR0231
b1993	opR0231
b1994	opR0704
b1995	opR2539
b1996	opR0690
b1997	opR0690
b1998	opR2540
b1999	opR1995
b2000	opR0467
b2001	opR1996
b2002	opR1996
b2003	opR1996
b2004	opR1996
b2005	opR1996
b2006	opR1996
b2007	opR1997
b2008	opR1989
b2009	opR1342
b2010	opR0299
b2011	opR1339
b2012	opR1990
b2013	opR1990
b2014	opR1082
b2015	opR1998
b2016	opR1999
b2017	opR2000
b2018	opR0626
b2019	opR0626
b2020	opR0626
b2021	opR0626
b2022	opR0626
b2023	opR0626
b2024	opR0626
b2025	opR0626
b2026	opR0626
b2027	opR1571
b2028	opR1532
b2029	opR0571
b2030	opR0705
b2032	opR1564
b2033	opR1564
b2034	opR1564
b2035	opR0536
b2036	opR0536
b2037	opR1214
b2038	opR1214
b2039	opR1214
b2040	opR1214
b2041	opR1214
b2042	opR0509
b2043	opR1567
b2044	opR1567
b2045	opR1567
b2046	opR1566
b2047	opR1566
b2048	opR1566
b2049	opR1566
b2050	opR1566
b2051	opR1566
b2052	opR1566
b2053	opR1566
b2054	opR1566
b2055	opR1566
b2056	opR1566
b2057	opR1566
b2058	opR1570
b2059	opR1570
b2060	opR1570
b2061	opR1570
b2062	opR1570
[truncated: 2,523 more rows]
