# Supplementary material for: Deciphering transcriptional regulations coordinating the response to environmental changes
Source: BMC Bioinformatics. 2016 Jan 16;17:35. doi: 10.1186/s12859-016-0885-0 (PMC4715341; doi:10.1186/s12859-016-0885-0)
Supplement: Additional file 1 — Source code and raw data used for the evaluation are available as Additional file 1. (ZIP 1340 kb) [file 12859_2016_885_MOESM1_ESM.zip › Data/prodoric-NC_000913.fimo.clean.txt]

MX000180	b4003	3.23e-34
MX000118	b0339	1.7e-32
MX000172	b3905	8.22e-31
MX000092	b0041	3.15e-24
MX000092	b0041	9.39e-24
MX000171	b3907	2.47e-22
MX000171	b3904	3.83e-22
MX000184	b3575	4.65e-21
MX000100	b2725	1.85e-18
MX000180	b4002	5.89e-16
MX000100	b0811	1.27e-13
MX000100	b1304	1.27e-13
MX000185	b3566	1.73e-13
MX000132	b1886	2.27e-13
MX000037	b0161	3.74e-13
MX000115	b0063	1.15e-12
MX000037	b2573	1.49e-12
MX000137	b0344	2.72e-12
MX000175	b0093	2.92e-12
MX000136	b3774	3.16e-12
MX000148	b0781	4.12e-12
MX000173	b4063	4.46e-12
MX000100	b1988	4.66e-12
MX000144	b1529	5.33e-12
MX000100	b2726	9.6e-12
MX000144	b1529	1.18e-11
MX000136	b3774	1.46e-11
MX000100	b3870	1.79e-11
MX000148	b0894	2.22e-11
MX000185	b4031	2.73e-11
MX000008	b3426	3.28e-11
MX000095	b0347	3.28e-11
MX000132	b1071	5.49e-11
MX000185	b3565	6.92e-11
MX000173	b4062	7.15e-11
MX000183	b3161	1.12e-10
MX000132	b3525	1.78e-10
MX000148	b0763	2.01e-10
MX000100	b4079	2.18e-10
MX000132	b4355	2.22e-10
MX000183	b1266	2.24e-10
MX000100	b2710	2.75e-10
MX000181	b4376	2.77e-10
MX000031	b0557	3.01e-10
MX000148	b2208	4.14e-10
MX000037	b3461	5.51e-10
MX000115	b0063	5.92e-10
MX000132	b1924	6.27e-10
MX000150	b1817	8.05e-10
MX000137	b0344	8.67e-10
MX000123	b4381	9.48e-10
MX000100	b2310	9.56e-10
MX000183	b1704	9.66e-10
MX000100	b2713	1.24e-09
MX000099	b3728	1.42e-09
MX000128	b3907	1.66e-09
MX000200	b4119	2.09e-09
MX000132	b1890	2.11e-09
MX000183	b4393	2.37e-09
MX000031	b3207	2.46e-09
MX000093	b4060	3.07e-09
MX000128	b4589	3.19e-09
MX000140	b3645	3.37e-09
MX000031	b4702	3.71e-09
MX000062	b1801	3.78e-09
MX000183	b0388	4.16e-09
MX000125	b2169	4.24e-09
MX000150	b0678	4.4e-09
MX000145	b0600	4.47e-09
MX000133	b3415	4.57e-09
MX000162	b2415	5.12e-09
MX000008	b2304	5.28e-09
MX000172	b3889	5.46e-09
MX000110	b0344	5.84e-09
MX000013	b3441	6.17e-09
MX000140	b4415	7.22e-09
MX000128	b0755	7.26e-09
MX000138	b1620	7.66e-09
MX000138	b1621	7.66e-09
MX000138	b1621	7.66e-09
MX000130	b0681	8.48e-09
MX000130	b2150	8.48e-09
MX000119	b3088	9.22e-09
MX000119	b3912	9.22e-09
MX000062	b3764	9.29e-09
MX000132	b0763	9.31e-09
MX000128	b0591	9.41e-09
MX000162	b1594	9.81e-09
MX000183	b1264	1.03e-08
MX000183	b1265	1.03e-08
MX000190	b2181	1.03e-08
MX000182	b0388	1.06e-08
MX000013	b4567	1.24e-08
MX000182	b2601	1.26e-08
MX000130	b3934	1.36e-08
MX000154	b1684	1.4e-08
MX000093	b4354	1.46e-08
MX000132	b1194	1.46e-08
MX000114	b4187	1.53e-08
MX000124	b2344	1.56e-08
MX000093	b0459	1.67e-08
MX000004	b1223	1.7e-08
MX000004	b3365	1.7e-08
MX000114	b2068	1.78e-08
MX000005	b4060	1.91e-08
MX000002	b4598	1.97e-08
MX000182	b1907	1.98e-08
MX000140	b1177	1.99e-08
MX000027	b2172	2.03e-08
MX000150	b3730	2.11e-08
MX000093	b1111	2.18e-08
MX000093	b3243	2.18e-08
MX000135	b0621	2.22e-08
MX000140	b1061	2.26e-08
MX000140	b1183	2.26e-08
MX000140	b2009	2.26e-08
MX000174	b2531	2.28e-08
MX000074	b4181	2.34e-08
MX000041	b1281	2.46e-08
MX000093	b0124	2.48e-08
MX000185	b1196	2.48e-08
MX000132	b1082	2.59e-08
MX000004	b2503	2.63e-08
MX000004	b2504	2.63e-08
MX000125	b1136	2.65e-08
MX000140	b3813	2.72e-08
MX000093	b4663	2.81e-08
MX000124	b0559	2.9e-08
MX000128	b4367	2.92e-08
MX000109	b1323	3.02e-08
MX000145	b3938	3.05e-08
MX000041	b3766	3.26e-08
MX000092	b3282	3.35e-08
MX000174	b1611	3.46e-08
MX000125	b2170	3.5e-08
MX000078	b1861	3.53e-08
MX000078	b4677	3.53e-08
MX000116	b3172	3.56e-08
MX000116	b3237	3.56e-08
MX000029	b0836	3.58e-08
MX000099	b0383	3.69e-08
MX000094	b0365	3.91e-08
MX000031	b1641	3.99e-08
MX000093	b1459	4.05e-08
MX000093	b1904	4.05e-08
MX000099	b1278	4.09e-08
MX000116	b4688	4.5e-08
MX000116	b4255	4.5e-08
MX000102	b0824	4.51e-08
MX000140	b0581	4.51e-08
MX000140	b4618	4.51e-08
MX000124	b0954	4.52e-08
MX000179	b2407	4.58e-08
MX000179	b2408	4.58e-08
MX000128	b4641	4.67e-08
MX000045	b1895	4.86e-08
MX000170	b1611	4.91e-08
MX000170	b4216	4.91e-08
MX000092	b0040	4.95e-08
MX000140	b0225	5.1e-08
MX000140	b0226	5.1e-08
MX000093	b1112	5.11e-08
MX000093	b2775	5.11e-08
MX000128	b4533	5.22e-08
MX000156	b0731	5.26e-08
MX000156	b0731	5.26e-08
MX000133	b3415	5.77e-08
MX000130	b2151	5.84e-08
MX000195	b0942	5.86e-08
MX000140	b2616	5.9e-08
MX000110	b4299	5.91e-08
MX000012	b3835	5.93e-08
MX000004	b2579	6.03e-08
MX000004	b2580	6.03e-08
MX000005	b1431	6.12e-08
MX000013	b4589	6.17e-08
MX000093	b0125	6.39e-08
MX000002	b4589	6.43e-08
MX000002	b4533	6.43e-08
MX000128	b4567	6.58e-08
MX000057	b3707	6.7e-08
MX000140	b4043	6.76e-08
MX000093	b3707	7.14e-08
MX000093	b4355	7.14e-08
MX000185	b1111	7.4e-08
MX000094	b2414	7.46e-08
MX000133	b4268	7.51e-08
MX000052	b4211	7.52e-08
MX000110	b3243	8.05e-08
MX000128	b1600	8.27e-08
MX000133	b3437	8.39e-08
MX000145	b3008	8.77e-08
MX000200	b2550	8.79e-08
MX000093	b3242	8.86e-08
MX000074	b0803	9.05e-08
MX000174	b1452	9.06e-08
MX000128	b4582	9.15e-08
MX000005	b4111	9.3e-08
MX000090	b2498	9.4e-08
MX000060	b1983	9.59e-08
MX000114	b2213	9.67e-08
MX000110	b2343	9.7e-08
MX000013	b3127	1e-07
MX000182	b3161	1e-07
MX000115	b3119	1.01e-07
MX000137	b2207	1.02e-07
MX000128	b0468	1.03e-07
MX000126	b2446	1.04e-07
MX000164	b3211	1.04e-07
MX000008	b3425	1.06e-07
MX000114	b0603	1.06e-07
MX000029	b3909	1.08e-07
MX000093	b1520	1.09e-07
MX000013	b0590	1.11e-07
MX000060	b3291	1.11e-07
MX000129	b1752	1.11e-07
MX000128	b2392	1.15e-07
MX000128	b3441	1.15e-07
MX000128	b4293	1.15e-07
MX000138	b1620	1.15e-07
MX000165	b1060	1.16e-07
MX000093	b2844	1.21e-07
MX000123	b2964	1.21e-07
MX000068	b2734	1.22e-07
MX000145	b0259	1.23e-07
MX000094	b0565	1.26e-07
MX000009	b4355	1.27e-07
MX000147	b0199	1.3e-07
MX000092	b1535	1.33e-07
MX000093	b1778	1.34e-07
MX000093	b3599	1.34e-07
MX000093	b3831	1.34e-07
MX000140	b1176	1.38e-07
MX000140	b4613	1.38e-07
MX000017	b0303	1.39e-07
MX000088	b0598	1.39e-07
MX000182	b4116	1.43e-07
MX000125	b2927	1.46e-07
MX000125	b3611	1.46e-07
MX000045	b3483	1.47e-07
MX000069	b1859	1.47e-07
MX000093	b1779	1.49e-07
MX000093	b2774	1.49e-07
MX000093	b3904	1.49e-07
MX000145	b4013	1.49e-07
MX000191	b1323	1.49e-07
MX000042	b2249	1.51e-07
MX000057	b2843	1.56e-07
MX000043	b4019	1.58e-07
MX000053	b4409	1.59e-07
MX000128	b3440	1.59e-07
MX000128	b3908	1.59e-07
MX000096	b2298	1.6e-07
MX000182	b0388	1.6e-07
MX000182	b2602	1.6e-07
MX000146	b0199	1.61e-07
MX000150	b1057	1.64e-07
MX000013	b1548	1.65e-07
MX000005	b4354	1.67e-07
MX000170	b2531	1.67e-07
MX000007	b1904	1.7e-07
MX000124	b2323	1.7e-07
MX000095	b0346	1.72e-07
MX000004	b1902	1.76e-07
MX000045	b2210	1.79e-07
MX000177	b4240	1.8e-07
MX000093	b3238	1.82e-07
MX000093	b4111	1.82e-07
MX000049	b3511	1.84e-07
MX000028	b3323	1.85e-07
MX000029	b0631	1.85e-07
MX000029	b1459	1.85e-07
MX000005	b0731	1.87e-07
MX000005	b1904	1.87e-07
MX000140	b2699	1.92e-07
MX000140	b4059	1.92e-07
MX000128	b0593	1.95e-07
MX000116	b0860	1.96e-07
MX000129	b3806	1.98e-07
MX000148	b0780	1.98e-07
MX000062	b0040	1.99e-07
MX000075	b2849	1.99e-07
MX000013	b4367	2.01e-07
MX000093	b3909	2.01e-07
MX000182	b1906	2.02e-07
MX000057	b1182	2.05e-07
MX000009	b1408	2.09e-07
MX000146	b0600	2.13e-07
MX000165	b1452	2.15e-07
MX000140	b4499	2.17e-07
MX000110	b2143	2.18e-07
MX000004	b1109	2.21e-07
MX000062	b2295	2.26e-07
MX000145	b3941	2.3e-07
MX000133	b1851	2.31e-07
MX000031	b1505	2.39e-07
MX000042	b1811	2.4e-07
MX000140	b1861	2.4e-07
MX000128	b1374	2.41e-07
MX000128	b1545	2.41e-07
MX000148	b1587	2.41e-07
MX000093	b0822	2.44e-07
MX000013	b3440	2.45e-07
MX000125	b2415	2.46e-07
MX000165	b1529	2.48e-07
MX000028	b1498	2.49e-07
MX000174	b1060	2.52e-07
MX000054	b2774	2.53e-07
MX000070	b3104	2.53e-07
MX000042	b1648	2.54e-07
MX000132	b1944	2.56e-07
MX000082	b4192	2.57e-07
MX000154	b1419	2.64e-07
MX000087	b4290	2.65e-07
MX000057	b1668	2.67e-07
MX000121	b2964	2.74e-07
MX000061	b2035	2.77e-07
MX000124	b2871	2.78e-07
MX000043	b2062	2.8e-07
MX000016	b0938	2.82e-07
MX000161	b3730	2.83e-07
MX000004	b4518	2.84e-07
MX000037	b3181	2.84e-07
MX000008	b3024	2.85e-07
MX000100	b0875	2.86e-07
MX000130	b4116	2.86e-07
MX000175	b3483	2.9e-07
MX000005	b0048	2.91e-07
MX000108	b4473	2.94e-07
MX000146	b4012	2.94e-07
MX000013	b3908	2.96e-07
MX000140	b3020	2.96e-07
MX000140	b4043	2.96e-07
MX000111	b2221	2.98e-07
MX000185	b0618	2.99e-07
MX000016	b0150	3e-07
MX000012	b3515	3.03e-07
MX000168	b1024	3.04e-07
MX000024	b0381	3.06e-07
MX000053	b3569	3.06e-07
MX000100	b3075	3.07e-07
MX000145	b3938	3.08e-07
MX000039	b0329	3.09e-07
MX000043	b0553	3.09e-07
MX000002	b0825	3.1e-07
MX000017	b3910	3.1e-07
MX000028	b1689	3.1e-07
MX000028	b4050	3.1e-07
MX000028	b4054	3.1e-07
MX000161	b4403	3.1e-07
MX000046	b2215	3.12e-07
MX000094	b2753	3.12e-07
MX000129	b2837	3.18e-07
MX000129	b2943	3.18e-07
MX000071	b3224	3.19e-07
MX000099	b0399	3.21e-07
MX000170	b3035	3.25e-07
MX000093	b0040	3.26e-07
MX000128	b0592	3.26e-07
MX000140	b0227	3.3e-07
MX000144	b2324	3.31e-07
MX000009	b3367	3.39e-07
MX000009	b3461	3.39e-07
MX000145	b0599	3.39e-07
MX000164	b0129	3.39e-07
MX000137	b0136	3.41e-07
MX000090	b3586	3.48e-07
MX000123	b4380	3.48e-07
MX000052	b3630	3.5e-07
MX000013	b2393	3.56e-07
MX000016	b4205	3.58e-07
MX000043	b0648	3.59e-07
MX000093	b0618	3.59e-07
MX000093	b3072	3.59e-07
MX000128	b3071	3.62e-07
MX000028	b0583	3.63e-07
MX000028	b4180	3.63e-07
MX000028	b4218	3.63e-07
MX000092	b1997	3.63e-07
MX000099	b1020	3.63e-07
MX000154	b4145	3.63e-07
MX000186	b2981	3.66e-07
MX000108	b1782	3.69e-07
MX000200	b0297	3.69e-07
MX000151	b0019	3.7e-07
MX000181	b2980	3.7e-07
MX000181	b4278	3.7e-07
MX000111	b1812	3.77e-07
MX000116	b2018	3.83e-07
MX000116	b2019	3.83e-07
MX000125	b1603	3.85e-07
MX000147	b0600	3.86e-07
MX000172	b0434	3.89e-07
MX000043	b1643	3.96e-07
MX000043	b1644	3.96e-07
MX000190	b1655	3.96e-07
MX000134	b1936	3.98e-07
MX000128	b1674	3.99e-07
MX000011	b1069	4.01e-07
MX000061	b4407	4.11e-07
MX000099	b0880	4.12e-07
MX000101	b2489	4.13e-07
MX000129	b3584	4.13e-07
MX000185	b2603	4.16e-07
MX000180	b3867	4.18e-07
MX000050	b3584	4.2e-07
MX000170	b1452	4.22e-07
MX000005	b4061	4.23e-07
MX000013	b0593	4.25e-07
MX000013	b0755	4.25e-07
MX000062	b1342	4.25e-07
MX000082	b2169	4.27e-07
MX000163	b3459	4.27e-07
MX000074	b0868	4.29e-07
MX000116	b0273	4.29e-07
MX000116	b4254	4.29e-07
MX000194	b0259	4.3e-07
MX000194	b1961	4.3e-07
MX000194	b3829	4.3e-07
MX000068	b4630	4.34e-07
MX000029	b0806	4.35e-07
MX000034	b2954	4.35e-07
MX000165	b0888	4.36e-07
MX000005	b0201	4.38e-07
MX000005	b4007	4.38e-07
MX000061	b0705	4.38e-07
MX000132	b1923	4.38e-07
MX000065	b2568	4.39e-07
MX000111	b3141	4.39e-07
MX000128	b1548	4.4e-07
MX000103	b3050	4.43e-07
MX000057	b3584	4.46e-07
MX000140	b1848	4.46e-07
MX000140	b1862	4.46e-07
MX000195	b1605	4.46e-07
MX000154	b0432	4.47e-07
MX000175	b0046	4.48e-07
MX000076	b1450	4.51e-07
MX000076	b2098	4.51e-07
MX000135	b3511	4.52e-07
MX000160	b0241	4.53e-07
MX000160	b1071	4.53e-07
MX000100	b3766	4.63e-07
MX000100	b4669	4.63e-07
MX000013	b0467	4.65e-07
MX000049	b3585	4.67e-07
MX000012	b3105	4.7e-07
MX000130	b1047	4.73e-07
MX000130	b4226	4.73e-07
MX000028	b0280	4.75e-07
MX000093	b1892	4.75e-07
MX000093	b2735	4.75e-07
MX000093	b2964	4.75e-07
MX000093	b3598	4.75e-07
MX000093	b3599	4.75e-07
MX000193	b2310	4.78e-07
MX000008	b2241	4.79e-07
MX000045	b3766	4.82e-07
MX000025	b1617	4.84e-07
MX000119	b2503	4.84e-07
MX000009	b0077	4.89e-07
MX000005	b3278	4.9e-07
MX000109	b0275	4.9e-07
MX000041	b4014	4.91e-07
MX000150	b1146	4.91e-07
MX000125	b2388	4.92e-07
MX000083	b1201	4.95e-07
MX000083	b2093	4.95e-07
MX000083	b2366	4.95e-07
MX000124	b4019	4.96e-07
MX000154	b4367	4.96e-07
MX000165	b0138	5.02e-07
MX000013	b0755	5.05e-07
MX000115	b2841	5.05e-07
MX000031	b1130	5.06e-07
MX000057	b0217	5.06e-07
MX000057	b1730	5.06e-07
MX000057	b3585	5.06e-07
MX000079	b0294	5.06e-07
MX000011	b3515	5.08e-07
MX000166	b0827	5.09e-07
MX000166	b4092	5.09e-07
MX000111	b1783	5.1e-07
MX000096	b0832	5.11e-07
MX000096	b2905	5.11e-07
MX000070	b3409	5.13e-07
MX000135	b0865	5.2e-07
MX000093	b3905	5.21e-07
MX000146	b3828	5.24e-07
MX000111	b4544	5.3e-07
MX000041	b2146	5.35e-07
MX000128	b0168	5.37e-07
MX000004	b1222	5.38e-07
MX000105	b3053	5.38e-07
MX000132	b1208	5.38e-07
MX000170	b1060	5.42e-07
MX000150	b3458	5.43e-07
MX000111	b3461	5.5e-07
MX000013	b0591	5.51e-07
MX000078	b0382	5.6e-07
MX000185	b0113	5.69e-07
MX000116	b0032	5.7e-07
MX000116	b3958	5.7e-07
MX000093	b0518	5.71e-07
MX000093	b0619	5.71e-07
MX000093	b4268	5.71e-07
MX000075	b2146	5.72e-07
MX000165	b2531	5.72e-07
MX000031	b0639	5.73e-07
MX000057	b3324	5.73e-07
MX000057	b3367	5.73e-07
MX000064	b1640	5.74e-07
MX000060	b2216	5.75e-07
MX000102	b1223	5.77e-07
MX000102	b3365	5.77e-07
MX000004	b4401	5.82e-07
MX000100	b1827	5.85e-07
MX000150	b2071	5.9e-07
MX000155	b1288	5.9e-07
MX000128	b0560	5.91e-07
MX000128	b0805	5.91e-07
MX000013	b0591	5.99e-07
MX000029	b1109	6.08e-07
MX000045	b0864	6.08e-07
MX000045	b3589	6.08e-07
MX000088	b1144	6.09e-07
MX000162	b0679	6.09e-07
MX000136	b0505	6.11e-07
MX000170	b1529	6.11e-07
MX000170	b1814	6.11e-07
MX000078	b1304	6.13e-07
MX000119	b4355	6.15e-07
MX000190	b0945	6.16e-07
MX000200	b0868	6.17e-07
MX000193	b2096	6.21e-07
MX000181	b2808	6.29e-07
MX000095	b3329	6.3e-07
MX000009	b0217	6.32e-07
MX000175	b0447	6.37e-07
MX000111	b2726	6.38e-07
MX000005	b4140	6.43e-07
MX000046	b2074	6.44e-07
MX000016	b3523	6.46e-07
MX000008	b3423	6.48e-07
MX000042	b3649	6.48e-07
MX000057	b0499	6.48e-07
MX000150	b4535	6.5e-07
MX000128	b2393	6.51e-07
MX000128	b3755	6.51e-07
MX000128	b4018	6.51e-07
MX000013	b0805	6.53e-07
MX000013	b1600	6.53e-07
MX000013	b4582	6.53e-07
MX000090	b0645	6.53e-07
MX000090	b4019	6.53e-07
MX000102	b1445	6.53e-07
MX000176	b0630	6.54e-07
MX000165	b4496	6.55e-07
MX000165	b2594	6.55e-07
MX000124	b1805	6.56e-07
MX000132	b0854	6.59e-07
MX000140	b0779	6.6e-07
MX000140	b4058	6.6e-07
MX000198	b2574	6.63e-07
MX000028	b4397	6.67e-07
MX000104	b0924	6.73e-07
MX000104	b1038	6.73e-07
MX000104	b1443	6.73e-07
MX000104	b4547	6.73e-07
MX000103	b1427	6.82e-07
MX000096	b0077	6.83e-07
MX000052	b4631	6.85e-07
MX000052	b3119	6.85e-07
MX000079	b1813	6.85e-07
MX000093	b3830	6.85e-07
MX000119	b1890	6.91e-07
MX000119	b4160	6.91e-07
MX000132	b1922	6.93e-07
MX000116	b0864	6.95e-07
MX000123	b0118	7.01e-07
MX000160	b3784	7.08e-07
MX000182	b2601	7.09e-07
MX000072	b4266	7.11e-07
MX000129	b0007	7.13e-07
MX000045	b2844	7.17e-07
MX000133	b1216	7.32e-07
MX000042	b3454	7.34e-07
MX000148	b2998	7.37e-07
MX000181	b3859	7.38e-07
MX000110	b3437	7.39e-07
MX000011	b1754	7.41e-07
MX000046	b1580	7.41e-07
MX000154	b3659	7.41e-07
MX000028	b2522	7.43e-07
MX000165	b4216	7.45e-07
MX000093	b1036	7.49e-07
MX000093	b2845	7.49e-07
MX000110	b1112	7.5e-07
MX000130	b4258	7.53e-07
MX000045	b3121	7.55e-07
MX000186	b0939	7.56e-07
MX000186	b3688	7.56e-07
MX000095	b0340	7.61e-07
MX000005	b0610	7.63e-07
MX000061	b3830	7.65e-07
MX000111	b4287	7.67e-07
MX000114	b0040	7.68e-07
MX000160	b0286	7.68e-07
MX000119	b3859	7.73e-07
MX000041	b1548	7.75e-07
MX000171	b3250	7.76e-07
MX000118	b2365	7.78e-07
MX000023	b1655	7.8e-07
MX000031	b1608	7.81e-07
MX000048	b2869	7.86e-07
MX000048	b2887	7.86e-07
MX000181	b4034	7.86e-07
MX000146	b3008	7.88e-07
MX000017	b2785	7.93e-07
MX000045	b1895	7.93e-07
MX000110	b4061	7.93e-07
MX000004	b4589	7.94e-07
MX000004	b4533	7.94e-07
MX000111	b1825	7.95e-07
MX000034	b4122	7.96e-07
MX000016	b1342	8.01e-07
MX000167	b1473	8.01e-07
MX000167	b1541	8.01e-07
MX000045	b1162	8.11e-07
MX000056	b3212	8.16e-07
MX000093	b1617	8.19e-07
MX000039	b1374	8.21e-07
MX000039	b1545	8.21e-07
MX000007	b3867	8.22e-07
MX000045	b3665	8.3e-07
MX000011	b3563	8.31e-07
MX000094	b1275	8.33e-07
MX000150	b1501	8.37e-07
MX000088	b1619	8.38e-07
MX000100	b1782	8.39e-07
MX000145	b4241	8.39e-07
MX000002	b2780	8.42e-07
MX000165	b1814	8.48e-07
MX000190	b3574	8.48e-07
MX000064	b2063	8.49e-07
MX000182	b0929	8.57e-07
MX000146	b0599	8.59e-07
MX000176	b2406	8.59e-07
MX000171	b4193	8.65e-07
MX000016	b3589	8.66e-07
MX000103	b4396	8.66e-07
MX000128	b0509	8.67e-07
MX000128	b0590	8.67e-07
MX000167	b4520	8.67e-07
MX000185	b4671	8.68e-07
MX000008	b2650	8.69e-07
MX000170	b0168	8.71e-07
MX000090	b2186	8.72e-07
MX000129	b0759	8.74e-07
MX000071	b3025	8.76e-07
MX000041	b2805	8.79e-07
MX000009	b4313	8.81e-07
MX000144	b3401	8.83e-07
MX000033	b0399	8.88e-07
MX000102	b2499	8.94e-07
MX000129	b0828	8.94e-07
MX000129	b3005	8.94e-07
MX000059	b1873	8.95e-07
MX000039	b0489	8.96e-07
MX000054	b0141	8.96e-07
MX000045	b0603	8.97e-07
MX000043	b2462	8.98e-07
MX000043	b2505	8.98e-07
MX000074	b3184	9.01e-07
MX000171	b2954	9.05e-07
MX000095	b1946	9.06e-07
MX000005	b0618	9.09e-07
MX000005	b3830	9.09e-07
MX000073	b3506	9.1e-07
MX000181	b1576	9.14e-07
MX000013	b0645	9.15e-07
MX000013	b3441	9.15e-07
MX000118	b3331	9.19e-07
MX000185	b2111	9.24e-07
MX000116	b0225	9.27e-07
MX000116	b0226	9.27e-07
MX000057	b1428	9.31e-07
MX000029	b3875	9.34e-07
MX000017	b1075	9.36e-07
MX000088	b0836	9.49e-07
MX000092	b1722	9.49e-07
MX000110	b3909	9.49e-07
MX000140	b0958	9.54e-07
MX000008	b3398	9.57e-07
MX000045	b2701	9.58e-07
MX000192	b0824	9.6e-07
MX000173	b0485	9.63e-07
MX000191	b4209	9.66e-07
MX000198	b4486	9.67e-07
MX000125	b0117	9.73e-07
MX000125	b3365	9.73e-07
MX000110	b2342	9.74e-07
MX000093	b1255	9.76e-07
MX000093	b1498	9.76e-07
MX000093	b2344	9.76e-07
MX000093	b2736	9.76e-07
MX000042	b1282	9.83e-07
MX000042	b3592	9.83e-07
MX000042	b4074	9.83e-07
MX000042	b4379	9.83e-07
MX000138	b2972	9.84e-07
MX000138	b3271	9.84e-07
MX000102	b1222	9.86e-07
MX000062	b0887	9.92e-07
MX000154	b0623	9.92e-07
MX000168	b2905	9.92e-07
MX000168	b4552	9.92e-07
MX000056	b4351	9.94e-07
MX000044	b3033	9.95e-07
MX000013	b0560	9.97e-07
MX000013	b0592	9.97e-07
MX000147	b3941	1.01e-06
MX000167	b3691	1.01e-06
MX000177	b1739	1.01e-06
MX000177	b1742	1.01e-06
MX000004	b1256	1.02e-06
MX000004	b2552	1.02e-06
MX000069	b1993	1.02e-06
MX000005	b3279	1.03e-06
MX000067	b1786	1.03e-06
MX000102	b2579	1.03e-06
MX000102	b2580	1.03e-06
MX000160	b4594	1.03e-06
MX000160	b1467	1.03e-06
MX000182	b1842	1.03e-06
MX000184	b0335	1.03e-06
MX000028	b2624	1.04e-06
MX000045	b3633	1.04e-06
MX000066	b1002	1.04e-06
MX000066	b1440	1.04e-06
MX000128	b1243	1.04e-06
MX000181	b0621	1.04e-06
MX000195	b0041	1.04e-06
MX000037	b2626	1.05e-06
MX000048	b2854	1.05e-06
MX000057	b3900	1.05e-06
MX000057	b4341	1.05e-06
MX000110	b1334	1.05e-06
MX000114	b2861	1.05e-06
MX000043	b0709	1.06e-06
MX000014	b0644	1.07e-06
MX000083	b4486	1.07e-06
MX000195	b1340	1.07e-06
MX000009	b0753	1.08e-06
MX000045	b0211	1.08e-06
MX000095	b4648	1.08e-06
MX000019	b4521	1.09e-06
MX000019	b2647	1.09e-06
MX000089	b3927	1.09e-06
MX000100	b2365	1.09e-06
MX000154	b2221	1.09e-06
MX000038	b0112	1.1e-06
MX000038	b0369	1.1e-06
MX000038	b0719	1.1e-06
MX000045	b3043	1.1e-06
MX000105	b0557	1.1e-06
MX000014	b2852	1.11e-06
MX000027	b0937	1.11e-06
MX000027	b3238	1.11e-06
MX000074	b1414	1.11e-06
MX000094	b2764	1.11e-06
MX000159	b1658	1.11e-06
MX000159	b1849	1.11e-06
MX000159	b2313	1.11e-06
MX000159	b2498	1.11e-06
MX000159	b2499	1.11e-06
MX000159	b3653	1.11e-06
MX000159	b3654	1.11e-06
MX000159	b4006	1.11e-06
MX000110	b0819	1.12e-06
MX000110	b1111	1.12e-06
MX000116	b2669	1.12e-06
MX000004	b2580	1.13e-06
MX000004	b3518	1.13e-06
MX000004	b4238	1.13e-06
MX000101	b4259	1.13e-06
MX000016	b0511	1.14e-06
MX000156	b0112	1.14e-06
MX000156	b2059	1.14e-06
MX000005	b2943	1.15e-06
MX000078	b1328	1.15e-06
MX000099	b0571	1.15e-06
MX000099	b3752	1.15e-06
MX000128	b0585	1.15e-06
MX000128	b4294	1.15e-06
MX000135	b1493	1.15e-06
MX000135	b3491	1.15e-06
MX000135	b3517	1.15e-06
MX000166	b1139	1.15e-06
MX000009	b3051	1.16e-06
MX000093	b2343	1.16e-06
MX000093	b2450	1.16e-06
MX000093	b2462	1.16e-06
MX000093	b3437	1.16e-06
MX000109	b0502	1.16e-06
MX000136	b4409	1.16e-06
MX000185	b3327	1.16e-06
MX000037	b1806	1.17e-06
MX000041	b1154	1.17e-06
MX000011	b0183	1.18e-06
MX000011	b2320	1.18e-06
MX000011	b2767	1.18e-06
MX000057	b1160	1.18e-06
MX000058	b0932	1.19e-06
MX000103	b4177	1.19e-06
MX000126	b1608	1.19e-06
MX000126	b1944	1.19e-06
MX000146	b1557	1.19e-06
MX000028	b0276	1.2e-06
MX000028	b0987	1.2e-06
MX000028	b1063	1.2e-06
MX000028	b4293	1.2e-06
MX000064	b1025	1.2e-06
MX000064	b1377	1.2e-06
MX000101	b3025	1.2e-06
MX000154	b4641	1.2e-06
MX000154	b3265	1.2e-06
MX000020	b4211	1.21e-06
MX000043	b4659	1.21e-06
MX000043	b2669	1.21e-06
MX000073	b4266	1.21e-06
MX000181	b3440	1.21e-06
MX000095	b2049	1.22e-06
MX000124	b0221	1.22e-06
MX000190	b0091	1.22e-06
MX000190	b0680	1.22e-06
MX000090	b3962	1.23e-06
MX000155	b4567	1.23e-06
MX000195	b4255	1.23e-06
MX000029	b0316	1.24e-06
MX000029	b0485	1.24e-06
MX000102	b4598	1.24e-06
MX000132	b1566	1.24e-06
MX000069	b2847	1.25e-06
MX000128	b3440	1.25e-06
MX000186	b0516	1.25e-06
MX000186	b2095	1.25e-06
MX000045	b1556	1.26e-06
MX000093	b1431	1.26e-06
MX000093	b2448	1.26e-06
MX000093	b4267	1.26e-06
MX000110	b4060	1.26e-06
MX000125	b1122	1.26e-06
MX000125	b1703	1.26e-06
MX000082	b3781	1.27e-06
MX000089	b3875	1.27e-06
MX000162	b1817	1.27e-06
MX000167	b3403	1.27e-06
MX000033	b3542	1.28e-06
MX000039	b4493	1.29e-06
MX000177	b4240	1.29e-06
MX000009	b2248	1.3e-06
MX000059	b0161	1.3e-06
MX000065	b0163	1.3e-06
MX000078	b2215	1.3e-06
MX000078	b2801	1.3e-06
MX000168	b4350	1.3e-06
MX000089	b0303	1.31e-06
MX000160	b0242	1.31e-06
MX000057	b0644	1.32e-06
MX000057	b1595	1.32e-06
MX000062	b3475	1.32e-06
MX000074	b1224	1.32e-06
MX000099	b3089	1.32e-06
MX000194	b0686	1.32e-06
MX000144	b4526	1.33e-06
MX000129	b3409	1.34e-06
MX000034	b3001	1.35e-06
MX000014	b0117	1.36e-06
MX000050	b3138	1.36e-06
MX000087	b0544	1.36e-06
MX000140	b0060	1.36e-06
MX000140	b1741	1.36e-06
MX000023	b1779	1.37e-06
MX000023	b3367	1.37e-06
MX000078	b1983	1.37e-06
MX000093	b1280	1.37e-06
MX000093	b2146	1.37e-06
MX000093	b2870	1.37e-06
MX000093	b4380	1.37e-06
MX000108	b4268	1.37e-06
MX000128	b3127	1.37e-06
MX000190	b1628	1.37e-06
MX000016	b0888	1.38e-06
MX000162	b3027	1.39e-06
MX000185	b1691	1.39e-06
MX000008	b2795	1.4e-06
MX000013	b0590	1.4e-06
MX000013	b0593	1.4e-06
MX000041	b1655	1.41e-06
MX000130	b0759	1.41e-06
MX000151	b1615	1.41e-06
MX000029	b1340	1.42e-06
MX000116	b0710	1.42e-06
MX000014	b1853	1.43e-06
MX000016	b3138	1.44e-06
MX000100	b4109	1.44e-06
MX000105	b2049	1.44e-06
MX000180	b0700	1.44e-06
MX000028	b1741	1.45e-06
MX000154	b1160	1.45e-06
MX000011	b0072	1.46e-06
MX000031	b2847	1.46e-06
MX000111	b4515	1.46e-06
MX000103	b1346	1.47e-06
MX000110	b1220	1.47e-06
MX000147	b0599	1.47e-06
MX000181	b1559	1.47e-06
MX000181	b3446	1.47e-06
MX000195	b4141	1.47e-06
MX000053	b3048	1.48e-06
MX000168	b1857	1.48e-06
MX000192	b1257	1.48e-06
MX000192	b2985	1.48e-06
MX000192	b3785	1.48e-06
MX000042	b1287	1.49e-06
MX000093	b4671	1.49e-06
MX000093	b3598	1.49e-06
MX000137	b1830	1.49e-06
MX000182	b2602	1.49e-06
MX000016	b4236	1.5e-06
MX000054	b4234	1.5e-06
MX000073	b0330	1.5e-06
MX000073	b2187	1.5e-06
MX000089	b4492	1.5e-06
MX000019	b1518	1.51e-06
MX000019	b1707	1.51e-06
MX000019	b3119	1.51e-06
MX000059	b0112	1.51e-06
MX000013	b4533	1.52e-06
MX000013	b4367	1.52e-06
MX000114	b2071	1.52e-06
MX000136	b3345	1.52e-06
MX000012	b2101	1.53e-06
MX000012	b4469	1.53e-06
MX000043	b0812	1.53e-06
MX000005	b3523	1.54e-06
MX000045	b0564	1.54e-06
MX000046	b4478	1.54e-06
MX000119	b0485	1.54e-06
MX000198	b2190	1.54e-06
MX000198	b2192	1.54e-06
MX000110	b2774	1.55e-06
MX000110	b4354	1.55e-06
MX000133	b4663	1.55e-06
MX000137	b2155	1.55e-06
MX000018	b0303	1.56e-06
MX000111	b0656	1.56e-06
MX000116	b0113	1.56e-06
MX000116	b2017	1.56e-06
MX000118	b4256	1.56e-06
MX000146	b0259	1.56e-06
MX000002	b3519	1.58e-06
MX000043	b3957	1.58e-06
MX000162	b1308	1.58e-06
MX000033	b2958	1.59e-06
MX000078	b3958	1.59e-06
MX000045	b0531	1.6e-06
MX000076	b4641	1.6e-06
MX000076	b3506	1.6e-06
MX000180	b1216	1.6e-06
MX000195	b1663	1.6e-06
MX000090	b4367	1.61e-06
MX000135	b1779	1.61e-06
MX000135	b3592	1.61e-06
MX000140	b4347	1.61e-06
MX000041	b0560	1.62e-06
MX000071	b0650	1.62e-06
MX000093	b1242	1.62e-06
MX000093	b1338	1.62e-06
MX000093	b3093	1.62e-06
MX000093	b3870	1.62e-06
MX000174	b0628	1.62e-06
MX000182	b2986	1.62e-06
MX000110	b3831	1.63e-06
MX000193	b0570	1.63e-06
MX000193	b3755	1.63e-06
MX000001	b0737	1.64e-06
MX000001	b2873	1.64e-06
MX000009	b4514	1.64e-06
MX000011	b4499	1.64e-06
MX000029	b1915	1.64e-06
MX000029	b3258	1.64e-06
MX000081	b1236	1.64e-06
MX000006	b0416	1.65e-06
MX000006	b0622	1.65e-06
MX000006	b2303	1.65e-06
MX000013	b0560	1.65e-06
MX000013	b3070	1.65e-06
MX000013	b4294	1.65e-06
MX000099	b3091	1.65e-06
MX000128	b0683	1.65e-06
MX000128	b4567	1.65e-06
MX000200	b4634	1.66e-06
MX000200	b1547	1.66e-06
MX000057	b0303	1.67e-06
MX000057	b2856	1.67e-06
MX000103	b3528	1.67e-06
MX000012	b1006	1.68e-06
MX000012	b1317	1.68e-06
MX000085	b3728	1.68e-06
MX000080	b2306	1.69e-06
MX000080	b2843	1.69e-06
MX000089	b4154	1.69e-06
MX000147	b0826	1.69e-06
MX000171	b2602	1.69e-06
MX000181	b2876	1.69e-06
MX000007	b1519	1.7e-06
MX000007	b2244	1.7e-06
MX000007	b2949	1.7e-06
MX000007	b3735	1.7e-06
MX000031	b1825	1.7e-06
MX000031	b1826	1.7e-06
MX000043	b4254	1.7e-06
MX000114	b1654	1.7e-06
MX000114	b2254	1.7e-06
MX000150	b0678	1.7e-06
MX000009	b2843	1.72e-06
MX000073	b3186	1.72e-06
MX000004	b0904	1.73e-06
MX000004	b1224	1.73e-06
MX000102	b0416	1.73e-06
MX000110	b0124	1.73e-06
MX000111	b1733	1.73e-06
MX000162	b4403	1.73e-06
MX000190	b3388	1.73e-06
MX000154	b1183	1.74e-06
MX000154	b4670	1.74e-06
MX000172	b4117	1.74e-06
MX000180	b4595	1.74e-06
MX000064	b2575	1.75e-06
MX000023	b1651	1.76e-06
MX000023	b3060	1.76e-06
MX000093	b1241	1.76e-06
MX000093	b2143	1.76e-06
MX000108	b1976	1.76e-06
MX000191	b4254	1.76e-06
MX000009	b3673	1.77e-06
MX000065	b3288	1.77e-06
MX000053	b3878	1.78e-06
MX000056	b1649	1.78e-06
MX000094	b4496	1.78e-06
MX000116	b1340	1.78e-06
MX000116	b3172	1.78e-06
MX000132	b1788	1.78e-06
MX000149	b2080	1.78e-06
MX000180	b1400	1.78e-06
MX000019	b4480	1.79e-06
MX000126	b1051	1.79e-06
MX000126	b3113	1.79e-06
MX000136	b0133	1.79e-06
MX000166	b1303	1.79e-06
MX000166	b2990	1.79e-06
MX000167	b0381	1.79e-06
MX000181	b4060	1.79e-06
MX000002	b3916	1.8e-06
MX000037	b3347	1.8e-06
MX000128	b0590	1.8e-06
MX000128	b1451	1.8e-06
MX000039	b0347	1.81e-06
MX000118	b0779	1.81e-06
MX000044	b0836	1.82e-06
MX000198	b3801	1.82e-06
MX000033	b2595	1.83e-06
MX000046	b3573	1.83e-06
MX000088	b3569	1.83e-06
MX000174	b3035	1.84e-06
MX000012	b4114	1.85e-06
MX000103	b4485	1.85e-06
MX000125	b0240	1.85e-06
MX000125	b3403	1.85e-06
MX000016	b1136	1.86e-06
MX000016	b3518	1.86e-06
MX000192	b3476	1.86e-06
MX000192	b3621	1.86e-06
MX000137	b0574	1.87e-06
MX000137	b1315	1.87e-06
MX000185	b1642	1.87e-06
MX000005	b4017	1.88e-06
MX000029	b3017	1.88e-06
MX000045	b0700	1.88e-06
MX000089	b4117	1.88e-06
MX000090	b0686	1.88e-06
MX000123	b2374	1.88e-06
MX000170	b1415	1.88e-06
MX000050	b3585	1.89e-06
MX000105	b0894	1.89e-06
MX000017	b3781	1.9e-06
MX000075	b0342	1.9e-06
MX000094	b0300	1.9e-06
MX000094	b1163	1.9e-06
MX000133	b4401	1.9e-06
MX000154	b2852	1.9e-06
MX000045	b1404	1.91e-06
MX000093	b0344	1.91e-06
MX000121	b2105	1.91e-06
MX000181	b0497	1.91e-06
MX000191	b4255	1.91e-06
MX000004	b2111	1.92e-06
MX000004	b4326	1.92e-06
MX000054	b2144	1.92e-06
MX000063	b1460	1.92e-06
MX000068	b3723	1.92e-06
MX000110	b0820	1.92e-06
MX000110	b3242	1.92e-06
MX000136	b1726	1.93e-06
MX000144	b1760	1.93e-06
MX000005	b2146	1.94e-06
MX000005	b3894	1.94e-06
MX000013	b3908	1.94e-06
MX000118	b2795	1.94e-06
MX000002	b3090	1.97e-06
MX000016	b3589	1.97e-06
MX000028	b3117	1.97e-06
MX000024	b2215	1.98e-06
MX000069	b0167	1.99e-06
MX000069	b3318	1.99e-06
MX000103	b3257	1.99e-06
MX000005	b4199	2e-06
MX000091	b1109	2e-06
MX000091	b1415	2e-06
MX000091	b2172	2e-06
MX000119	b0178	2e-06
MX000008	b2950	2.01e-06
MX000115	b0404	2.01e-06
MX000179	b2733	2.01e-06
MX000062	b4480	2.02e-06
MX000009	b1096	2.03e-06
MX000009	b2354	2.03e-06
MX000055	b3240	2.03e-06
MX000068	b4403	2.03e-06
MX000175	b0276	2.03e-06
MX000175	b0987	2.03e-06
MX000039	b0474	2.04e-06
MX000039	b4491	2.04e-06
MX000130	b1018	2.04e-06
MX000130	b4212	2.04e-06
MX000172	b2800	2.04e-06
MX000099	b1788	2.06e-06
MX000099	b2605	2.06e-06
MX000145	b3939	2.06e-06
MX000164	b4190	2.06e-06
MX000181	b4034	2.06e-06
MX000082	b1308	2.07e-06
MX000146	b3941	2.07e-06
MX000146	b4013	2.07e-06
MX000156	b4018	2.07e-06
MX000168	b0406	2.07e-06
MX000093	b3402	2.08e-06
MX000144	b2551	2.08e-06
MX000160	b1892	2.08e-06
MX000086	b1770	2.09e-06
MX000100	b1460	2.09e-06
MX000125	b2921	2.09e-06
MX000147	b3829	2.09e-06
MX000170	b2681	2.09e-06
MX000174	b2309	2.09e-06
MX000105	b2347	2.1e-06
MX000182	b1357	2.11e-06
MX000045	b0587	2.12e-06
MX000107	b1155	2.12e-06
MX000200	b2595	2.12e-06
MX000031	b0306	2.13e-06
MX000053	b3418	2.13e-06
MX000111	b0331	2.13e-06
MX000150	b0294	2.13e-06
MX000186	b3693	2.13e-06
MX000029	b4123	2.15e-06
MX000060	b1593	2.15e-06
MX000060	b2682	2.15e-06
MX000068	b4190	2.15e-06
MX000096	b2108	2.15e-06
MX000128	b2153	2.15e-06
MX000128	b2155	2.15e-06
MX000105	b0828	2.16e-06
MX000119	b0441	2.16e-06
MX000119	b2579	2.16e-06
MX000146	b3939	2.16e-06
MX000161	b0681	2.16e-06
MX000190	b2121	2.16e-06
MX000094	b2111	2.17e-06
MX000094	b2499	2.17e-06
MX000107	b2921	2.17e-06
MX000151	b0802	2.17e-06
MX000151	b3624	2.17e-06
MX000016	b3510	2.18e-06
MX000092	b3628	2.18e-06
MX000171	b1216	2.18e-06
MX000148	b2209	2.19e-06
MX000012	b3094	2.21e-06
MX000135	b2271	2.21e-06
MX000172	b0207	2.21e-06
MX000011	b0058	2.22e-06
MX000011	b4023	2.22e-06
MX000037	b2255	2.22e-06
MX000109	b1969	2.22e-06
MX000009	b3446	2.23e-06
MX000030	b1421	2.24e-06
MX000075	b3678	2.24e-06
MX000092	b2118	2.24e-06
MX000165	b3028	2.24e-06
MX000165	b3238	2.24e-06
MX000002	b0824	2.25e-06
MX000028	b0875	2.25e-06
MX000028	b3119	2.25e-06
MX000093	b0048	2.25e-06
MX000093	b1339	2.25e-06
MX000093	b1528	2.25e-06
MX000093	b1541	2.25e-06
MX000093	b4537	2.25e-06
MX000093	b4663	2.25e-06
MX000093	b3664	2.25e-06
MX000161	b2395	2.25e-06
MX000039	b1413	2.26e-06
MX000114	b0919	2.26e-06
MX000013	b4602	2.27e-06
MX000013	b1705	2.27e-06
MX000023	b1778	2.28e-06
MX000023	b1798	2.28e-06
MX000023	b2359	2.28e-06
MX000154	b1902	2.28e-06
MX000055	b2017	2.29e-06
MX000171	b1795	2.29e-06
MX000180	b2204	2.29e-06
MX000016	b3862	2.3e-06
MX000094	b0518	2.31e-06
MX000104	b2762	2.31e-06
MX000181	b4671	2.31e-06
MX000110	b1036	2.32e-06
MX000170	b1277	2.32e-06
MX000042	b2309	2.33e-06
MX000045	b1498	2.33e-06
MX000057	b1472	2.33e-06
MX000044	b1952	2.34e-06
MX000128	b2211	2.34e-06
MX000129	b1871	2.35e-06
MX000164	b1355	2.35e-06
MX000164	b4345	2.35e-06
MX000136	b2210	2.36e-06
MX000174	b0888	2.36e-06
MX000105	b3812	2.37e-06
MX000116	b4254	2.37e-06
MX000146	b1558	2.37e-06
MX000148	b0085	2.37e-06
MX000054	b2573	2.38e-06
MX000090	b2026	2.38e-06
MX000171	b0773	2.38e-06
MX000050	b0876	2.39e-06
MX000078	b0628	2.39e-06
MX000145	b1558	2.39e-06
MX000007	b0573	2.4e-06
MX000007	b0771	2.4e-06
MX000031	b3562	2.4e-06
MX000130	b3409	2.4e-06
MX000008	b3339	2.41e-06
MX000018	b2201	2.41e-06
MX000136	b1380	2.41e-06
MX000163	b2790	2.41e-06
MX000162	b1101	2.42e-06
MX000045	b4492	2.43e-06
MX000071	b0692	2.43e-06
MX000071	b1201	2.43e-06
MX000110	b1036	2.43e-06
MX000110	b2844	2.43e-06
MX000114	b0268	2.43e-06
MX000114	b2035	2.43e-06
MX000029	b0719	2.44e-06
MX000029	b1125	2.44e-06
MX000093	b0517	2.44e-06
MX000093	b1256	2.44e-06
MX000093	b1498	2.44e-06
MX000093	b2801	2.44e-06
MX000093	b3599	2.44e-06
MX000115	b0396	2.44e-06
MX000126	b1434	2.44e-06
MX000001	b1743	2.45e-06
MX000005	b1498	2.45e-06
MX000013	b0169	2.45e-06
MX000035	b0248	2.45e-06
MX000035	b2643	2.45e-06
MX000096	b2739	2.45e-06
MX000135	b1789	2.45e-06
MX000016	b1694	2.46e-06
MX000140	b3346	2.46e-06
MX000138	b3143	2.47e-06
MX000200	b4339	2.47e-06
MX000148	b3874	2.48e-06
MX000168	b4630	2.48e-06
MX000176	b0769	2.48e-06
MX000046	b3342	2.49e-06
MX000080	b0155	2.49e-06
MX000105	b3001	2.49e-06
MX000154	b4111	2.49e-06
MX000172	b3860	2.49e-06
MX000100	b0644	2.5e-06
MX000134	b2852	2.5e-06
MX000134	b3019	2.5e-06
MX000137	b0036	2.5e-06
MX000137	b3672	2.5e-06
MX000092	b1381	2.51e-06
MX000165	b0075	2.51e-06
MX000069	b1791	2.53e-06
MX000066	b1652	2.54e-06
MX000066	b2844	2.54e-06
MX000066	b4341	2.54e-06
MX000079	b3508	2.54e-06
MX000083	b4525	2.54e-06
MX000089	b3322	2.54e-06
MX000119	b1216	2.54e-06
MX000119	b3363	2.54e-06
MX000009	b1675	2.55e-06
MX000198	b2510	2.55e-06
MX000006	b0138	2.56e-06
MX000039	b2776	2.56e-06
MX000128	b0593	2.56e-06
MX000170	b0888	2.56e-06
MX000045	b0730	2.57e-06
MX000089	b4618	2.57e-06
MX000190	b0138	2.57e-06
MX000190	b4264	2.57e-06
MX000102	b3617	2.59e-06
MX000057	b0860	2.6e-06
MX000057	b3104	2.6e-06
MX000007	b0445	2.61e-06
MX000007	b2583	2.61e-06
MX000046	b0528	2.61e-06
MX000111	b3222	2.61e-06
MX000133	b2036	2.61e-06
MX000148	b1175	2.61e-06
MX000002	b3212	2.62e-06
MX000005	b4321	2.62e-06
MX000053	b3722	2.62e-06
MX000063	b2987	2.62e-06
MX000008	b3150	2.63e-06
MX000008	b3927	2.63e-06
MX000012	b3407	2.63e-06
MX000039	b3209	2.63e-06
MX000045	b4496	2.63e-06
MX000094	b3338	2.63e-06
MX000114	b3098	2.63e-06
MX000020	b1348	2.64e-06
MX000072	b1800	2.64e-06
MX000089	b1974	2.64e-06
MX000093	b2943	2.64e-06
MX000115	b1436	2.64e-06
MX000118	b4473	2.64e-06
MX000009	b2166	2.65e-06
MX000013	b3907	2.65e-06
MX000059	b2604	2.65e-06
MX000134	b2405	2.65e-06
MX000181	b2870	2.65e-06
MX000023	b1066	2.66e-06
MX000023	b1160	2.66e-06
MX000023	b1252	2.66e-06
MX000023	b3061	2.66e-06
MX000064	b1313	2.66e-06
MX000064	b3294	2.66e-06
MX000101	b1327	2.66e-06
MX000167	b3322	2.66e-06
MX000195	b3369	2.66e-06
MX000028	b0611	2.67e-06
MX000028	b4519	2.67e-06
MX000028	b3380	2.67e-06
MX000028	b4061	2.67e-06
MX000028	b4214	2.67e-06
MX000042	b0941	2.67e-06
MX000042	b3563	2.67e-06
MX000045	b0498	2.67e-06
MX000110	b2364	2.67e-06
MX000110	b4355	2.67e-06
MX000174	b1814	2.67e-06
MX000179	b3158	2.67e-06
MX000193	b4130	2.67e-06
MX000200	b2903	2.67e-06
MX000060	b0116	2.68e-06
MX000060	b0779	2.68e-06
MX000146	b3006	2.68e-06
MX000016	b0019	2.69e-06
MX000079	b1489	2.69e-06
MX000086	b1993	2.69e-06
MX000141	b0598	2.69e-06
MX000141	b1069	2.69e-06
MX000141	b1387	2.69e-06
MX000141	b2215	2.69e-06
MX000141	b2215	2.69e-06
MX000141	b2569	2.69e-06
MX000141	b2589	2.69e-06
MX000141	b3275	2.69e-06
MX000176	b0498	2.69e-06
MX000192	b0495	2.69e-06
MX000192	b0713	2.69e-06
MX000192	b3352	2.69e-06
MX000192	b4151	2.69e-06
MX000041	b1004	2.7e-06
MX000041	b4403	2.7e-06
MX000082	b0493	2.7e-06
MX000135	b0989	2.7e-06
MX000150	b2504	2.7e-06
MX000033	b3461	2.71e-06
MX000154	b1916	2.72e-06
MX000154	b3323	2.72e-06
MX000011	b1878	2.73e-06
MX000011	b2955	2.73e-06
MX000039	b4218	2.73e-06
MX000045	b1377	2.73e-06
MX000034	b1619	2.74e-06
MX000043	b2733	2.74e-06
MX000054	b0876	2.74e-06
MX000054	b4411	2.74e-06
MX000092	b4321	2.74e-06
MX000095	b0774	2.74e-06
MX000095	b2024	2.74e-06
MX000095	b2972	2.74e-06
MX000119	b0970	2.74e-06
MX000137	b3201	2.74e-06
MX000072	b0308	2.76e-06
MX000024	b1693	2.77e-06
MX000052	b3779	2.78e-06
MX000195	b0240	2.78e-06
MX000090	b1451	2.79e-06
MX000128	b4367	2.79e-06
MX000185	b1620	2.79e-06
MX000029	b1331	2.8e-06
MX000074	b4552	2.8e-06
MX000094	b3907	2.8e-06
MX000014	b0217	2.81e-06
MX000004	b4473	2.82e-06
MX000031	b0698	2.82e-06
MX000031	b4513	2.82e-06
MX000031	b2609	2.82e-06
MX000100	b3388	2.82e-06
MX000001	b0404	2.83e-06
MX000005	b0518	2.83e-06
MX000175	b1928	2.83e-06
MX000007	b1827	2.84e-06
MX000007	b2747	2.84e-06
MX000019	b3347	2.84e-06
MX000034	b2351	2.84e-06
MX000068	b2016	2.84e-06
MX000167	b4508	2.84e-06
MX000170	b0893	2.84e-06
MX000170	b3301	2.84e-06
MX000176	b0827	2.84e-06
MX000198	b2505	2.84e-06
MX000013	b1374	2.86e-06
MX000013	b1451	2.86e-06
MX000013	b1545	2.86e-06
MX000013	b4364	2.86e-06
MX000090	b3584	2.86e-06
MX000129	b4227	2.86e-06
MX000186	b0761	2.86e-06
MX000012	b0684	2.87e-06
MX000038	b0280	2.88e-06
MX000038	b4541	2.88e-06
MX000038	b2668	2.88e-06
MX000059	b0516	2.88e-06
MX000110	b3487	2.89e-06
MX000140	b3391	2.89e-06
MX000046	b1658	2.9e-06
MX000057	b1183	2.9e-06
MX000057	b1723	2.9e-06
MX000057	b2210	2.9e-06
MX000057	b2985	2.9e-06
MX000099	b0572	2.9e-06
MX000099	b2870	2.9e-06
MX000099	b3092	2.9e-06
MX000100	b4612	2.9e-06
MX000136	b1765	2.9e-06
MX000150	b1905	2.9e-06
MX000009	b4156	2.91e-06
MX000041	b2760	2.91e-06
MX000109	b0427	2.91e-06
MX000109	b3560	2.91e-06
MX000016	b2499	2.92e-06
MX000063	b3784	2.92e-06
MX000089	b0622	2.92e-06
MX000159	b0523	2.92e-06
MX000159	b1047	2.92e-06
MX000159	b2557	2.92e-06
MX000159	b2682	2.92e-06
MX000159	b3403	2.92e-06
MX000034	b3931	2.93e-06
MX000180	b2068	2.93e-06
MX000182	b3806	2.93e-06
MX000185	b0752	2.93e-06
MX000048	b3071	2.94e-06
MX000161	b1432	2.94e-06
MX000079	b1501	2.95e-06
MX000103	b3514	2.95e-06
MX000115	b3150	2.96e-06
MX000154	b3602	2.96e-06
MX000125	b0113	2.97e-06
MX000125	b1851	2.97e-06
MX000125	b2874	2.97e-06
MX000078	b0799	2.98e-06
MX000078	b0811	2.98e-06
MX000094	b0917	2.98e-06
MX000094	b0918	2.98e-06
MX000111	b0450	2.98e-06
MX000011	b0114	2.99e-06
MX000011	b3426	2.99e-06
MX000172	b3448	2.99e-06
MX000014	b2162	3e-06
MX000041	b3334	3e-06
MX000041	b3515	3e-06
MX000072	b3644	3e-06
MX000135	b3117	3e-06
MX000135	b4660	3e-06
MX000026	b2274	3.01e-06
MX000067	b0272	3.01e-06
MX000150	b3730	3.01e-06
MX000174	b3238	3.01e-06
MX000001	b0383	3.02e-06
MX000054	b0219	3.02e-06
MX000054	b0780	3.02e-06
MX000110	b1255	3.02e-06
MX000132	b2110	3.02e-06
MX000164	b0050	3.02e-06
MX000103	b3303	3.03e-06
MX000085	b3712	3.04e-06
MX000128	b1264	3.04e-06
MX000017	b1582	3.05e-06
MX000043	b1202	3.05e-06
MX000043	b3491	3.05e-06
MX000046	b3335	3.05e-06
MX000126	b1126	3.05e-06
MX000031	b0814	3.06e-06
MX000001	b1419	3.07e-06
MX000001	b3826	3.07e-06
MX000166	b2086	3.07e-06
MX000192	b2919	3.07e-06
MX000007	b0415	3.08e-06
MX000093	b0253	3.08e-06
MX000093	b2481	3.08e-06
MX000190	b1445	3.08e-06
MX000004	b1004	3.09e-06
MX000004	b4279	3.09e-06
MX000062	b0587	3.09e-06
MX000102	b2594	3.09e-06
MX000102	b2836	3.09e-06
MX000102	b4082	3.09e-06
MX000105	b1810	3.09e-06
MX000012	b0935	3.12e-06
MX000090	b0251	3.12e-06
MX000090	b2636	3.12e-06
MX000147	b3734	3.12e-06
MX000176	b3575	3.12e-06
MX000002	b2769	3.13e-06
MX000170	b0628	3.13e-06
MX000023	b0511	3.14e-06
MX000023	b3550	3.14e-06
MX000029	b1794	3.14e-06
MX000072	b4220	3.14e-06
MX000108	b0876	3.14e-06
MX000045	b3043	3.16e-06
MX000114	b0382	3.16e-06
MX000005	b4537	3.17e-06
MX000005	b4663	3.17e-06
MX000111	b0496	3.18e-06
MX000111	b2755	3.18e-06
MX000111	b2976	3.18e-06
MX000182	b1873	3.18e-06
MX000182	b3878	3.18e-06
MX000185	b3072	3.18e-06
MX000009	b3909	3.2e-06
MX000041	b3043	3.2e-06
MX000045	b3337	3.22e-06
MX000057	b1429	3.23e-06
MX000057	b1906	3.23e-06
MX000057	b4641	3.23e-06
MX000057	b3633	3.23e-06
MX000118	b1453	3.23e-06
MX000154	b2581	3.23e-06
MX000160	b3929	3.23e-06
MX000162	b3730	3.23e-06
MX000075	b3178	3.24e-06
MX000109	b2821	3.24e-06
MX000172	b1391	3.24e-06
MX000039	b1950	3.25e-06
MX000125	b2597	3.25e-06
MX000185	b1215	3.25e-06
MX000194	b3409	3.25e-06
MX000195	b1368	3.25e-06
MX000100	b2821	3.27e-06
MX000147	b0351	3.27e-06
MX000077	b0514	3.28e-06
MX000077	b0812	3.28e-06
MX000077	b4463	3.28e-06
MX000077	b3577	3.28e-06
MX000151	b2272	3.28e-06
MX000151	b2712	3.28e-06
MX000136	b2928	3.29e-06
MX000136	b3773	3.29e-06
MX000163	b2697	3.29e-06
MX000062	b0787	3.3e-06
MX000054	b4109	3.31e-06
MX000092	b1600	3.31e-06
MX000092	b2847	3.31e-06
MX000095	b0428	3.31e-06
MX000095	b0652	3.31e-06
MX000107	b4567	3.31e-06
MX000128	b1705	3.31e-06
MX000135	b1511	3.31e-06
MX000135	b1702	3.31e-06
MX000135	b1892	3.31e-06
MX000177	b1590	3.31e-06
MX000177	b1661	3.31e-06
MX000070	b0828	3.32e-06
MX000007	b4148	3.34e-06
MX000155	b2780	3.34e-06
MX000162	b1237	3.36e-06
MX000041	b0517	3.37e-06
MX000181	b0846	3.37e-06
MX000181	b2239	3.37e-06
MX000140	b0685	3.38e-06
MX000045	b2375	3.4e-06
MX000088	b1164	3.4e-06
MX000111	b3204	3.4e-06
MX000167	b0010	3.4e-06
MX000167	b2506	3.4e-06
MX000005	b4090	3.41e-06
MX000125	b3595	3.41e-06
MX000008	b0503	3.42e-06
MX000008	b0740	3.42e-06
MX000008	b3927	3.42e-06
MX000039	b3118	3.43e-06
MX000148	b0493	3.43e-06
MX000114	b0719	3.44e-06
MX000114	b2033	3.44e-06
MX000043	b0710	3.45e-06
MX000085	b0728	3.45e-06
MX000116	b0140	3.46e-06
MX000116	b4059	3.46e-06
MX000147	b0600	3.46e-06
MX000179	b2339	3.46e-06
MX000025	b2123	3.47e-06
MX000028	b3574	3.47e-06
MX000028	b3922	3.47e-06
MX000042	b1762	3.47e-06
MX000045	b1041	3.47e-06
MX000119	b1816	3.48e-06
MX000030	b4129	3.49e-06
MX000193	b1019	3.49e-06
MX000041	b0972	3.5e-06
MX000124	b0699	3.5e-06
MX000129	b1312	3.5e-06
MX000150	b3659	3.5e-06
MX000168	b0754	3.5e-06
MX000005	b1459	3.52e-06
MX000005	b3907	3.52e-06
MX000005	b4355	3.52e-06
MX000079	b0301	3.52e-06
MX000082	b1410	3.52e-06
MX000165	b3160	3.52e-06
MX000193	b3081	3.52e-06
MX000052	b1201	3.53e-06
MX000052	b2175	3.53e-06
MX000052	b3371	3.53e-06
MX000068	b4083	3.53e-06
MX000107	b2579	3.53e-06
MX000185	b0584	3.53e-06
MX000076	b1249	3.54e-06
MX000129	b3982	3.54e-06
MX000195	b1800	3.55e-06
MX000016	b0347	3.56e-06
MX000016	b4650	3.56e-06
MX000016	b3659	3.56e-06
MX000063	b1496	3.56e-06
MX000179	b4630	3.56e-06
MX000054	b1295	3.59e-06
MX000058	b0980	3.59e-06
MX000058	b1599	3.59e-06
MX000058	b1600	3.59e-06
MX000125	b2133	3.59e-06
MX000149	b1283	3.59e-06
MX000016	b3618	3.6e-06
MX000046	b0732	3.6e-06
MX000046	b1075	3.6e-06
MX000056	b3138	3.6e-06
MX000057	b1849	3.6e-06
MX000057	b3324	3.6e-06
MX000090	b0939	3.6e-06
MX000093	b3120	3.6e-06
MX000099	b2916	3.6e-06
MX000128	b0432	3.6e-06
MX000128	b4490	3.6e-06
MX000002	b0733	3.61e-06
MX000011	b2700	3.61e-06
MX000007	b0635	3.63e-06
MX000027	b2943	3.63e-06
MX000045	b3260	3.63e-06
MX000111	b2725	3.63e-06
MX000136	b0239	3.63e-06
MX000005	b0459	3.64e-06
MX000050	b1329	3.64e-06
MX000050	b2666	3.64e-06
MX000050	b4312	3.64e-06
MX000095	b1632	3.65e-06
MX000171	b0396	3.65e-06
MX000071	b2007	3.66e-06
MX000071	b2180	3.66e-06
MX000140	b0140	3.66e-06
MX000140	b0890	3.66e-06
MX000160	b3617	3.66e-06
MX000061	b1331	3.67e-06
MX000088	b0709	3.67e-06
MX000042	b2957	3.68e-06
MX000053	b3723	3.7e-06
MX000023	b1337	3.71e-06
MX000023	b2476	3.71e-06
MX000023	b2844	3.71e-06
MX000146	b2244	3.72e-06
MX000175	b2163	3.72e-06
MX000008	b2438	3.73e-06
MX000016	b3237	3.73e-06
MX000016	b3595	3.73e-06
MX000064	b0491	3.74e-06
MX000064	b1463	3.74e-06
MX000064	b1895	3.74e-06
MX000064	b2038	3.74e-06
MX000064	b3305	3.74e-06
MX000116	b2817	3.75e-06
MX000138	b0645	3.75e-06
MX000138	b3425	3.75e-06
MX000078	b1145	3.76e-06
MX000119	b0377	3.76e-06
MX000119	b3072	3.76e-06
MX000044	b3151	3.77e-06
MX000186	b2679	3.77e-06
MX000186	b3576	3.77e-06
MX000004	b1674	3.78e-06
MX000073	b2352	3.78e-06
MX000009	b0864	3.8e-06
MX000110	b1902	3.8e-06
MX000045	b3483	3.81e-06
MX000170	b2594	3.81e-06
MX000174	b2894	3.81e-06
MX000123	b2163	3.82e-06
MX000123	b2489	3.82e-06
MX000185	b3523	3.82e-06
MX000200	b0128	3.82e-06
MX000200	b2068	3.82e-06
MX000030	b4697	3.83e-06
MX000030	b4646	3.83e-06
MX000105	b0453	3.83e-06
MX000041	b3766	3.84e-06
MX000043	b4496	3.84e-06
MX000043	b3584	3.84e-06
MX000075	b4307	3.85e-06
MX000184	b3438	3.85e-06
MX000013	b0683	3.86e-06
MX000047	b3905	3.86e-06
MX000053	b1550	3.86e-06
MX000104	b4406	3.86e-06
MX000104	b1121	3.86e-06
MX000104	b2833	3.86e-06
MX000155	b4651	3.86e-06
MX000039	b1692	3.88e-06
MX000093	b0563	3.88e-06
MX000093	b2364	3.88e-06
MX000093	b2597	3.88e-06
MX000093	b2794	3.88e-06
MX000093	b3172	3.88e-06
MX000093	b4140	3.88e-06
MX000093	b4208	3.88e-06
MX000093	b4299	3.88e-06
MX000093	b4381	3.88e-06
MX000132	b0003	3.88e-06
MX000066	b3501	3.89e-06
MX000146	b3938	3.89e-06
MX000198	b1490	3.89e-06
MX000018	b2126	3.9e-06
MX000114	b1512	3.9e-06
MX000102	b1109	3.91e-06
MX000102	b1397	3.91e-06
MX000102	b2552	3.91e-06
MX000102	b3575	3.91e-06
MX000145	b0199	3.91e-06
MX000128	b3042	3.92e-06
MX000128	b3488	3.92e-06
MX000137	b2660	3.92e-06
MX000175	b1452	3.92e-06
MX000175	b3548	3.92e-06
MX000007	b1775	3.93e-06
MX000083	b4693	3.93e-06
MX000083	b2575	3.93e-06
MX000083	b3050	3.93e-06
MX000083	b3547	3.93e-06
MX000165	b1552	3.93e-06
MX000168	b3904	3.93e-06
MX000028	b0938	3.95e-06
MX000028	b3602	3.95e-06
MX000140	b4182	3.95e-06
MX000046	b1687	3.96e-06
MX000096	b2326	3.96e-06
MX000096	b2597	3.96e-06
MX000161	b3907	3.96e-06
MX000033	b0377	3.97e-06
MX000043	b0063	3.97e-06
MX000043	b0875	3.97e-06
MX000082	b2418	3.98e-06
MX000088	b4397	3.98e-06
MX000029	b2642	3.99e-06
MX000054	b2406	3.99e-06
MX000057	b0014	4e-06
MX000057	b2666	4e-06
MX000057	b3421	4e-06
MX000114	b3546	4e-06
MX000142	b0080	4e-06
MX000142	b0605	4e-06
MX000142	b0628	4e-06
MX000142	b1216	4e-06
MX000142	b1378	4e-06
MX000142	b1703	4e-06
MX000142	b1978	4e-06
MX000142	b2066	4e-06
MX000142	b2215	4e-06
MX000142	b2580	4e-06
MX000142	b2794	4e-06
MX000142	b2904	4e-06
MX000142	b3196	4e-06
MX000142	b4227	4e-06
MX000176	b0032	4e-06
MX000183	b1232	4e-06
MX000016	b1722	4.01e-06
MX000016	b3014	4.01e-06
MX000016	b4314	4.01e-06
MX000100	b3491	4.01e-06
MX000042	b3732	4.02e-06
MX000041	b0382	4.03e-06
MX000041	b1702	4.03e-06
MX000041	b2845	4.03e-06
MX000073	b0315	4.03e-06
MX000135	b1224	4.03e-06
MX000135	b3780	4.03e-06
MX000053	b1145	4.05e-06
MX000124	b2344	4.05e-06
MX000132	b2582	4.05e-06
MX000167	b3209	4.05e-06
MX000017	b2201	4.06e-06
MX000062	b0708	4.06e-06
MX000119	b2641	4.06e-06
MX000119	b3120	4.06e-06
MX000045	b4347	4.07e-06
MX000150	b3049	4.07e-06
MX000195	b1734	4.07e-06
MX000002	b4680	4.08e-06
MX000184	b1703	4.09e-06
MX000082	b2377	4.1e-06
MX000088	b1848	4.1e-06
MX000088	b3636	4.1e-06
MX000137	b0739	4.1e-06
MX000162	b2211	4.1e-06
MX000162	b3719	4.1e-06
MX000009	b3470	4.11e-06
MX000009	b4396	4.11e-06
MX000041	b1281	4.11e-06
MX000161	b2943	4.11e-06
MX000045	b3324	4.12e-06
MX000045	b3587	4.12e-06
MX000014	b3628	4.13e-06
MX000043	b2957	4.13e-06
MX000065	b0679	4.13e-06
MX000100	b3211	4.13e-06
MX000183	b4079	4.13e-06
MX000068	b1817	4.14e-06
MX000004	b2780	4.15e-06
MX000013	b1688	4.16e-06
MX000154	b1569	4.16e-06
MX000154	b3664	4.16e-06
MX000154	b4133	4.16e-06
MX000166	b0073	4.16e-06
MX000166	b1593	4.16e-06
MX000085	b2169	4.17e-06
MX000083	b2109	4.18e-06
MX000005	b1111	4.19e-06
MX000048	b0277	4.19e-06
MX000093	b3403	4.19e-06
MX000093	b3665	4.19e-06
MX000145	b2497	4.19e-06
MX000031	b0237	4.2e-06
MX000170	b1654	4.2e-06
MX000046	b1595	4.21e-06
MX000092	b0603	4.23e-06
MX000198	b2155	4.23e-06
MX000045	b0304	4.24e-06
MX000084	b1877	4.24e-06
MX000033	b1525	4.25e-06
MX000007	b1650	4.26e-06
MX000007	b3966	4.26e-06
MX000024	b4204	4.26e-06
MX000052	b4588	4.26e-06
MX000052	b0547	4.26e-06
MX000128	b2146	4.26e-06
MX000128	b2997	4.26e-06
MX000128	b3006	4.26e-06
MX000128	b3569	4.26e-06
MX000176	b2924	4.26e-06
MX000181	b4111	4.26e-06
MX000082	b1340	4.27e-06
MX000140	b1918	4.27e-06
MX000002	b3017	4.28e-06
MX000034	b4661	4.28e-06
MX000088	b1718	4.28e-06
MX000174	b4216	4.28e-06
MX000043	b2111	4.29e-06
MX000073	b4096	4.29e-06
MX000078	b1158	4.29e-06
MX000078	b1507	4.29e-06
MX000080	b2093	4.29e-06
MX000080	b2447	4.29e-06
MX000080	b3901	4.29e-06
MX000023	b0772	4.3e-06
MX000023	b1065	4.3e-06
MX000023	b1251	4.3e-06
MX000045	b3119	4.3e-06
MX000037	b4326	4.31e-06
MX000094	b0691	4.31e-06
MX000114	b0810	4.31e-06
MX000164	b0137	4.31e-06
MX000191	b3895	4.31e-06
MX000046	b2185	4.32e-06
MX000114	b0499	4.32e-06
MX000186	b3351	4.32e-06
MX000018	b0478	4.33e-06
MX000018	b2070	4.33e-06
MX000058	b2441	4.33e-06
MX000059	b0648	4.34e-06
MX000076	b2256	4.35e-06
MX000125	b2786	4.35e-06
MX000054	b3680	4.36e-06
MX000062	b2306	4.36e-06
MX000062	b4202	4.36e-06
MX000177	b2331	4.36e-06
MX000177	b3215	4.36e-06
MX000009	b1552	4.37e-06
MX000009	b1561	4.37e-06
MX000133	b2126	4.37e-06
MX000092	b0369	4.38e-06
MX000124	b3846	4.39e-06
MX000124	b4216	4.39e-06
MX000033	b2700	4.4e-06
MX000110	b2796	4.4e-06
MX000107	b3687	4.41e-06
MX000137	b3041	4.41e-06
MX000150	b0040	4.41e-06
MX000176	b0827	4.41e-06
MX000016	b2724	4.42e-06
MX000090	b3801	4.42e-06
MX000135	b1040	4.42e-06
MX000008	b3824	4.43e-06
MX000014	b3562	4.43e-06
MX000028	b0475	4.43e-06
MX000041	b3214	4.43e-06
MX000041	b3707	4.43e-06
MX000163	b0009	4.43e-06
MX000163	b1189	4.43e-06
MX000186	b3137	4.43e-06
MX000186	b3452	4.43e-06
MX000053	b1615	4.44e-06
MX000057	b0553	4.44e-06
MX000070	b0846	4.44e-06
MX000162	b4355	4.44e-06
MX000190	b0880	4.44e-06
MX000005	b4213	4.45e-06
MX000099	b2309	4.46e-06
MX000099	b3092	4.46e-06
MX000105	b3013	4.46e-06
MX000166	b1348	4.46e-06
MX000166	b4264	4.46e-06
MX000166	b4336	4.46e-06
MX000002	b2950	4.48e-06
MX000013	b3128	4.48e-06
MX000048	b4342	4.48e-06
MX000095	b0429	4.48e-06
MX000095	b3609	4.48e-06
MX000130	b0954	4.49e-06
MX000181	b4055	4.49e-06
MX000018	b4553	4.5e-06
MX000045	b1327	4.5e-06
MX000096	b0173	4.5e-06
MX000096	b2587	4.5e-06
MX000096	b4109	4.5e-06
MX000193	b2714	4.5e-06
MX000042	b1063	4.52e-06
MX000054	b2406	4.52e-06
MX000093	b0201	4.52e-06
MX000093	b0802	4.52e-06
MX000093	b3225	4.52e-06
MX000093	b4007	4.52e-06
[truncated: 28,395 more rows]
