# Supplementary material for: Deciphering transcriptional regulations coordinating the response to environmental changes
Source: BMC Bioinformatics. 2016 Jan 16;17:35. doi: 10.1186/s12859-016-0885-0 (PMC4715341; doi:10.1186/s12859-016-0885-0)
Supplement: Additional file 1 — Source code and raw data used for the evaluation are available as Additional file 1. (ZIP 1340 kb) [file 12859_2016_885_MOESM1_ESM.zip › Data/TF-motif-prodoric.clean.txt]

MX000001	PR00174292
MX000002	PR00175413
MX000003	PR00103201
MX000004	PR00103312
MX000005	PR00031281
MX000006	PR00031192
MX000007	PR00174762
MX000008	PR00105353
MX000009	PR00029863
MX000010	PR00344205
MX000011	PR00177346
MX000012	PR00175299
MX000013	PR00178630
MX000014	PR00118306
MX000015	PR00029828
MX000016	PR00119153
MX000017	PR00027638
MX000018	PR00134534
MX000019	PR00029972
MX000020	PR00030947
MX000021	PR00029972
MX000022	PR00030523
MX000023	PR00028597
MX000024	PR00028970
MX000025	PR00029340
MX000026	PR00028887
MX000027	PR00029300
MX000028	PR00344204
MX000029	PR00105198
MX000030	PR00031099
MX000031	PR00103110
MX000032	PR00176295
MX000033	PR00174630
MX000034	PR00174630
MX000035	PR00174630
MX000036	PR00174630
MX000037	PR00104531
MX000038	PR00263736
MX000039	PR00267290
MX000041	PR00263736
MX000042	PR00040323
MX000043	PR00029975
MX000044	PR00028314
MX000045	PR00029172
MX000046	PR00030716
MX000047	PR00030390
MX000048	PR00029400
MX000049	PR00030214
MX000050	PR00028554
MX000052	PR00030256
MX000053	PR00031456
MX000054	PR00030002
MX000055	PR00031210
MX000056	PR00029828
MX000057	PR00030460
MX000058	PR00030792
MX000059	PR00027602
MX000060	PR00134505
MX000061	PR00029103
MX000062	PR00031584
MX000063	PR00028435
MX000064	PR00028028
MX000065	PR00029202
MX000066	PR00029088
MX000067	PR00029088
MX000068	PR00029088
MX000069	PR00029088
MX000070	PR00029088
MX000071	PR00028028
MX000072	PR00028028
MX000073	PR00028028
MX000074	PR00028028
MX000075	PR00028028
MX000076	PR00027653
MX000077	PR00027653
MX000078	PR00030970
MX000079	PR00027728
MX000080	PR00027728
MX000081	PR00027728
MX000082	PR00027728
MX000083	PR00029861
MX000084	PR00029861
MX000085	PR00029861
MX000086	PR00030011
MX000087	PR00028337
MX000088	PR00028807
MX000089	PR00029314
MX000090	PR00030059
MX000091	PR00106294
MX000092	PR00102041
MX000093	PR00105287
MX000094	PR00103253
MX000095	PR00102345
MX000096	PR00102871
MX000097	PR00103571
MX000098	PR00105630
MX000099	PR00102398
MX000100	PR00105139
MX000101	PR00184909
MX000102	PR00174395
MX000103	PR00175582
MX000104	PR00174966
MX000105	PR00177452
MX000106	PR00177747
MX000107	PR00179209
MX000108	PR00174742
MX000109	PR00173906
MX000110	PR00174520
MX000111	PR00041302
MX000114	PR00104178
MX000115	PR00102071
MX000116	PR00105174
MX000117	PR00105485
MX000118	PR00102337
MX000119	PR00105825
MX000121	PR00105847
MX000123	PR00102823
MX000124	PR00103167
MX000125	PR00102087
MX000126	PR558079
MX000127	PR00104678
MX000128	PR00102673
MX000129	PR00104781
MX000130	PR00104117
MX000132	PR00103894
MX000133	PR00105368
MX000134	PR00104858
MX000135	PR00105446
MX000136	PR00105694
MX000137	PR00102344
MX000138	PR00103597
MX000139	PR00105348
MX000140	PR00105944
MX000141	PR00105335
MX000142	PR00105335
MX000143	PR00104755
MX000144	PR00103508
MX000145	PR00105851
MX000146	PR00105851
MX000147	PR00105851
MX000148	PR00102744
MX000149	PR00103955
MX000150	PR00102666
MX000151	PR00102027
MX000152	PR00105781
MX000153	PR00105335
MX000154	PR00105874
MX000155	PR00105874
MX000156	PR00102720
MX000157	PR00102120
MX000158	PR00105747
MX000159	PR00103635
MX000160	PR00104182
MX000161	PR00102666
MX000162	PR00103571
MX000163	PR00102871
MX000164	PR00102871
MX000165	PR00103509
MX000166	PR00104182
MX000167	PR00031099
MX000168	PR00031099
MX000169	PR00104158
MX000170	PR00106289
MX000171	PR00105818
MX000172	PR00105819
MX000173	PR00105964
MX000174	PR00105963
MX000175	PR00103888
MX000176	PR00028152
MX000177	PR00106138
MX000178	PR00102976
MX000179	PR00104363
MX000180	PR00105909
MX000181	PR00105287
MX000182	PR00103301
MX000183	PR00106286
MX000184	PR00105503
MX000185	PR00105498
MX000186	PR00177254
MX000190	PR00770885
MX000191	PR00770466
MX000192	PR00770514
MX000193	PR00029764
MX000194	PR00028901
MX000195	PR00030404
MX000196	PR00030916
MX000197	PR00027831
MX000198	PR00030300
MX000199	PR00254806
MX000200	PR00106019
MX000201	PR00102083
MX000202	PR00103215
