# Supplementary material for: Deciphering transcriptional regulations coordinating the response to environmental changes
Source: BMC Bioinformatics. 2016 Jan 16;17:35. doi: 10.1186/s12859-016-0885-0 (PMC4715341; doi:10.1186/s12859-016-0885-0)
Supplement: Additional file 1 — Source code and raw data used for the evaluation are available as Additional file 1. (ZIP 1340 kb) [file 12859_2016_885_MOESM1_ESM.zip › Data/TF-prodoric.blastp.clean.txt]

b0020	PR00102027	100.00	301	0	0	1	301	1	301	0.0	630
b0020	PR00103955	24.60	248	169	6	6	244	1	239	5e-14	67.4
b0034	PR00102041	100.00	131	0	0	1	131	36	166	1e-75	270
b0064	PR00102071	100.00	292	0	0	1	292	1	292	3e-177	609
b0066	PR00027831	31.73	208	137	5	19	223	25	230	1e-28	115
b0076	PR00102083	100.00	314	0	0	1	314	60	373	0.0	656
b0076	PR00102337	23.39	295	194	8	30	306	9	289	4e-13	64.3
b0080	PR00102087	100.00	334	0	0	1	334	1	334	0.0	687
b0080	PR00030523	25.75	299	209	8	5	297	8	299	4e-22	94.0
b0080	PR00103635	0.00	0	0	0	0	0	0	0	5e-18	80.5
b0080	PR00105847	23.08	312	220	6	3	305	12	312	1e-16	75.9
b0080	PR00029764	21.59	315	232	7	3	309	11	318	3e-16	74.7
b0080	PR00104781	32.03	128	84	1	3	130	4	128	4e-13	64.3
b0080	PR00104117	26.57	207	148	2	1	207	2	204	4e-13	63.9
b0080	PR00105368	24.38	324	209	12	3	308	8	313	1e-12	62.8
b0080	PR00103597	23.53	187	140	1	1	187	7	190	4e-12	60.8
b0080	PR00102344	24.91	289	190	8	1	277	4	277	2e-11	58.5
b0113	PR00102120	100.00	254	0	0	1	254	1	254	7e-147	508
b0113	PR00030947	45.59	68	36	1	9	76	25	91	3e-12	61.2
b0127	PR00027831	31.78	214	145	1	18	230	18	231	1e-30	122
b0151	PR00027831	27.11	225	150	5	27	245	21	237	1e-18	82.0
b0199	PR00027831	30.64	235	157	4	1	234	1	230	8e-30	119
b0208	PR00104755	28.87	284	194	5	8	289	11	288	9e-24	99.4
b0208	PR00102337	32.75	171	112	2	5	172	3	173	3e-21	90.9
b0208	PR00029400	31.13	151	99	2	7	153	5	154	8e-14	66.2
b0208	PR00105747	24.49	245	174	5	6	245	5	243	4e-13	64.3
b0208	PR00028970	26.71	146	104	1	6	148	4	149	4e-12	60.8
b0208	PR00103253	26.12	268	181	11	6	262	4	265	4e-12	60.8
b0208	PR00105874	26.10	272	174	7	7	263	5	264	1e-11	59.3
b0208	PR00103955	30.50	141	94	3	8	144	6	146	2e-11	58.5
b0208	PR00030214	30.65	124	85	1	8	131	6	128	4e-11	57.4
b0254	PR00104755	34.97	286	178	6	8	288	7	289	5e-38	146
b0254	PR00173906	31.89	254	162	6	9	253	8	259	3e-23	97.8
b0254	PR00102337	34.81	158	95	4	15	165	9	165	2e-16	75.1
b0254	PR00105747	26.57	207	143	4	12	209	7	213	5e-13	63.9
b0254	PR00030214	31.40	121	81	1	9	127	3	123	1e-12	62.4
b0254	PR00104363	28.48	151	102	2	1	145	1	151	2e-11	58.9
b0262	PR00027831	32.17	230	149	3	7	230	2	230	1e-32	129
b0272	PR00105503	33.47	251	160	3	5	250	24	272	3e-34	134
b0272	PR00102345	28.36	201	135	6	29	223	75	272	2e-13	65.1
b0300	PR00106289	36.60	153	97	0	12	164	1	153	2e-29	117
b0300	PR00105963	46.23	106	57	0	12	117	1	106	3e-26	107
b0300	PR00103509	36.73	98	62	0	18	115	13	110	6e-18	79.7
b0300	PR00174762	34.00	100	66	0	18	117	213	312	1e-13	65.5
b0330	PR00105781	43.48	345	142	8	217	527	139	464	6e-65	237
b0330	PR00105909	43.29	328	138	8	218	526	141	439	2e-63	232
b0330	PR00174966	44.64	280	138	7	185	461	110	375	5e-57	210
b0330	PR00031584	36.31	369	200	8	176	527	103	453	3e-56	208
b0330	PR00104678	38.25	332	159	8	215	527	378	682	3e-53	198
b0330	PR00174742	45.16	217	107	2	239	455	228	432	2e-47	178
b0330	PR00103301	44.73	237	109	5	222	457	210	425	6e-46	174
b0330	PR00030256	31.40	172	105	6	233	401	135	296	1e-13	67.0
b0338	PR00102337	100.00	299	0	0	1	299	1	299	2e-176	606
b0338	PR00029400	28.62	290	204	2	1	287	1	290	3e-31	124
b0338	PR00105874	30.77	273	186	1	4	273	4	276	2e-30	121
b0338	PR00103253	29.79	235	162	3	1	232	1	235	9e-26	105
b0338	PR00103955	30.61	245	162	4	4	245	4	243	7e-23	96.3
b0338	PR00030214	25.27	281	201	4	9	285	9	284	1e-22	95.5
b0338	PR00104363	30.84	227	156	1	6	231	12	238	3e-22	94.4
b0338	PR00104755	31.13	212	125	6	9	214	14	210	2e-20	88.2
b0338	PR00105694	32.42	182	123	0	4	185	4	185	3e-20	87.8
b0338	PR00105747	24.58	236	175	1	4	239	5	237	3e-18	81.3
b0338	PR00179209	0.00	0	0	0	0	0	0	0	1e-16	75.5
b0338	PR00028970	22.41	299	207	8	1	288	1	285	3e-14	67.8
b0338	PR00102083	23.39	295	194	8	9	289	89	365	4e-13	63.9
b0345	PR00102344	100.00	360	0	0	1	360	1	360	0.0	732
b0345	PR00103635	0.00	0	0	0	0	0	0	0	8e-37	143
b0345	PR00030523	29.85	335	226	7	1	329	1	332	1e-32	129
b0345	PR00104117	29.38	337	216	8	4	328	2	328	3e-28	114
b0345	PR00105847	27.76	335	228	7	5	331	11	339	7e-28	113
b0345	PR00029764	27.76	317	211	6	5	310	10	319	2e-27	111
b0345	PR00104781	28.67	300	187	7	5	290	3	289	1e-22	96.3
b0345	PR00103597	26.24	343	231	7	2	327	5	342	1e-21	92.8
b0345	PR00105368	25.48	314	216	10	2	307	5	308	6e-17	77.0
b0345	PR00106138	25.91	274	160	8	4	259	5	253	2e-14	68.6
b0345	PR00030947	24.31	255	162	10	64	298	104	347	3e-12	61.2
b0345	PR00102087	24.91	289	190	8	4	277	1	277	3e-11	58.5
b0346	PR00102345	100.00	277	0	0	1	277	39	315	9e-164	564
b0346	PR00105503	32.17	143	97	0	13	155	24	166	3e-16	74.3
b0366	PR00027831	30.10	196	131	4	15	205	19	213	3e-22	94.0
b0394	PR00102666	22.79	272	186	4	3	260	89	350	2e-17	78.2
b0394	PR00029314	0.00	0	0	0	0	0	0	0	4e-16	74.3
b0394	PR00103571	24.55	224	147	6	59	270	148	361	1e-11	59.3
b0399	PR00102398	100.00	229	0	0	1	229	1	229	2e-135	470
b0399	PR00029863	41.81	232	121	4	4	225	8	235	7e-48	179
b0399	PR00030460	39.57	235	130	4	1	225	1	233	1e-43	165
b0399	PR00254806	38.26	230	129	3	1	223	1	224	1e-38	148
b0399	PR00105335	0.00	0	0	0	0	0	0	0	1e-38	148
b0399	PR00263736	0.00	0	0	0	0	0	0	0	1e-37	145
b0399	PR00103110	0.00	0	0	0	0	0	0	0	2e-32	127
b0399	PR00105825	39.30	229	125	5	4	223	3	226	6e-32	125
b0399	PR00106294	33.33	231	142	4	5	226	6	233	1e-31	125
b0399	PR00102976	32.17	230	142	4	1	223	1	223	3e-26	107
b0399	PR00118306	29.78	225	149	4	5	225	4	223	7e-23	96.3
b0399	PR00105781	27.01	137	96	2	5	140	6	139	4e-11	57.0
b0399	PR00040323	27.68	112	79	1	3	114	23	132	4e-11	57.0
b0440	PR00344205	0.00	0	0	0	0	0	0	0	4e-16	71.6
b0440	PR00344204	35.16	91	58	1	1	90	1	91	4e-16	71.6
b0440	PR00344205	0.00	0	0	0	0	0	0	0	8e-14	63.9
b0440	PR00344204	36.90	84	49	1	6	89	12	91	1e-13	63.2
b0447	PR00102871	33.11	151	101	0	2	152	12	162	2e-23	97.1
b0449	PR00027831	20.34	236	168	7	341	565	2	228	6e-11	58.2
b0490	PR00027831	28.08	203	136	7	20	217	18	215	6e-19	82.8
b0495	PR00027831	27.92	197	136	3	29	224	24	215	7e-18	79.3
b0504	PR00102337	29.14	175	121	2	10	184	9	180	3e-12	61.2
b0504	PR00104363	39.08	87	53	0	3	89	8	94	5e-12	60.5
b0506	PR00105503	29.88	251	173	2	20	267	22	272	8e-28	112
b0535	PR00104158	28.50	200	136	3	3	198	6	202	4e-22	93.2
b0535	PR00031099	25.71	210	140	2	1	194	1	210	2e-19	84.7
b0535	PR00177747	23.81	210	159	1	2	210	10	219	2e-18	81.3
b0535	PR00030716	26.57	207	144	4	6	205	4	209	5e-16	73.2
b0535	PR00104182	27.18	206	145	2	1	203	1	204	6e-15	69.3
b0535	PR00103201	0.00	0	0	0	0	0	0	0	2e-14	67.4
b0564	PR00105446	30.70	215	123	4	27	236	49	242	6e-23	96.7
b0566	PR00105446	39.69	194	117	0	58	251	54	247	4e-38	146
b0571	PR00254806	39.21	227	127	3	2	221	4	226	6e-41	155
b0571	PR00263736	0.00	0	0	0	0	0	0	0	6e-41	155
b0571	PR00030460	39.06	233	132	2	2	224	4	236	5e-40	152
b0571	PR00029863	37.07	232	134	4	2	223	8	237	2e-37	144
b0571	PR00105335	0.00	0	0	0	0	0	0	0	5e-36	139
b0571	PR00102398	34.09	220	143	1	2	219	4	223	1e-34	135
b0571	PR00103110	0.00	0	0	0	0	0	0	0	5e-32	126
b0571	PR00118306	36.61	224	139	3	1	222	2	224	7e-31	122
b0571	PR00102976	32.16	227	142	4	2	221	4	225	2e-25	104
b0571	PR00105825	34.06	229	139	5	2	221	3	228	5e-25	103
b0571	PR00106294	28.76	226	151	4	3	219	6	230	2e-20	87.8
b0571	PR00105909	27.42	124	90	0	3	126	8	131	1e-12	61.6
b0588	PR00027831	29.17	216	138	7	25	235	23	228	2e-19	84.7
b0603	PR00102083	24.48	286	198	8	7	283	78	354	7e-18	79.7
b0603	PR00102337	22.18	257	191	5	18	270	9	260	5e-11	57.4
b0620	PR00028314	34.40	218	140	3	9	224	6	222	6e-36	139
b0623	PR00105485	70.15	67	20	0	3	69	4	70	2e-25	102
b0629	PR00102083	26.47	272	187	6	18	283	74	338	1e-22	95.5
b0652	PR00027831	30.24	248	161	6	1	241	1	243	1e-26	108
b0676	PR00102666	100.00	406	0	0	1	406	1	406	0.0	828
b0676	PR00103571	40.50	400	236	2	8	405	6	405	8e-87	309
b0676	PR00029314	0.00	0	0	0	0	0	0	0	4e-36	140
b0683	PR00102673	0.00	0	0	0	0	0	0	0	5e-86	305
b0683	PR00178630	0.00	0	0	0	0	0	0	0	2e-43	163
b0683	PR00119153	32.35	136	89	2	7	142	17	149	6e-20	85.5
b0683	PR00030059	27.91	129	88	3	8	135	10	134	4e-11	56.2
b0694	PR00102398	36.77	223	136	3	4	223	5	225	8e-38	145
b0694	PR00030460	37.66	231	133	4	3	223	4	233	7e-37	142
b0694	PR00254806	36.49	222	137	2	3	221	4	224	7e-36	139
b0694	PR00263736	0.00	0	0	0	0	0	0	0	2e-35	137
b0694	PR00103110	0.00	0	0	0	0	0	0	0	2e-34	134
b0694	PR00029863	34.50	229	143	2	2	223	7	235	3e-34	134
b0694	PR00105335	0.00	0	0	0	0	0	0	0	2e-30	120
b0694	PR00118306	34.36	227	141	3	1	223	1	223	1e-27	111
b0694	PR00106294	31.88	229	149	3	3	224	5	233	3e-26	107
b0694	PR00102976	29.96	227	144	6	3	221	4	223	7e-23	95.9
b0694	PR00105825	31.14	228	148	3	1	221	1	226	1e-21	91.7
b0694	PR00105781	30.88	136	92	2	4	138	6	140	3e-14	67.4
b0694	PR00105909	30.53	131	90	1	3	132	7	137	2e-12	61.6
b0730	PR00102720	100.00	240	0	0	1	240	1	240	1e-142	493
b0730	PR00028337	0.00	0	0	0	0	0	0	0	3e-23	97.1
b0730	PR00030947	44.62	65	36	0	5	69	25	89	6e-13	63.2
b0761	PR00102744	100.00	262	0	0	1	262	1	262	1e-153	530
b0765	PR00027831	31.10	209	127	6	20	219	27	227	2e-23	98.6
b0768	PR00105874	27.56	283	204	1	5	286	3	285	7e-29	116
b0768	PR00102337	28.17	284	198	4	11	292	9	288	5e-28	113
b0768	PR00029400	28.09	299	202	5	4	295	2	294	2e-26	108
b0768	PR00030214	26.60	282	199	5	8	287	6	281	7e-22	93.2
b0768	PR00105694	24.83	294	216	3	4	292	2	295	2e-17	79.0
b0768	PR00103955	23.11	238	177	3	8	243	6	239	1e-16	75.9
b0768	PR00104363	27.87	244	167	4	2	240	6	245	2e-16	75.1
b0768	PR00179209	0.00	0	0	0	0	0	0	0	5e-16	73.6
b0768	PR00103253	25.00	180	125	4	21	194	20	195	4e-15	70.9
b0768	PR00028970	25.00	148	111	0	4	151	2	149	3e-14	68.2
b0768	PR00104755	29.37	143	96	3	5	147	8	145	3e-14	68.2
b0794	PR00027831	32.60	227	149	3	5	227	1	227	9e-33	130
b0794	PR00027831	29.46	224	152	3	329	546	1	224	2e-32	129
b0809	PR00027831	30.96	239	152	6	1	232	1	233	2e-24	101
b0817	PR00030002	36.79	106	67	0	38	143	6	111	5e-17	75.9
b0820	PR00027831	26.01	223	133	7	19	235	23	219	2e-13	65.9
b0829	PR00027831	27.50	240	152	6	23	261	11	229	4e-19	85.1
b0829	PR00027831	28.96	221	147	7	337	556	18	229	1e-16	77.0
b0840	PR00102823	100.00	252	0	0	1	252	1	252	5e-153	528
b0840	PR00105353	26.88	253	174	4	4	250	2	249	6e-20	86.3
b0840	PR00177452	0.00	0	0	0	0	0	0	0	2e-18	81.3
b0855	PR00027831	33.17	208	136	3	34	239	20	226	5e-29	117
b0864	PR00027831	29.65	226	150	4	16	240	19	236	2e-28	114
b0879	PR00027831	29.41	221	149	3	4	222	1	216	5e-23	98.2
b0880	PR00105485	50.00	64	32	0	4	67	7	70	1e-16	72.8
b0886	PR00027831	28.57	231	137	8	339	554	2	219	8e-19	84.0
b0889	PR00102871	100.00	164	0	0	1	164	1	164	1e-94	333
b0900	PR00104755	24.18	306	199	9	10	300	13	300	9e-14	66.2
b0900	PR00105874	25.68	148	107	2	3	150	1	145	6e-12	60.1
b0900	PR00029400	28.10	121	87	0	3	123	1	121	9e-12	59.7
b0900	PR00030214	27.91	129	86	2	3	128	1	125	2e-11	58.5
b0900	PR00102337	31.03	116	80	0	11	126	9	124	3e-11	57.8
b0912	PR00344204	100.00	94	0	0	1	94	1	94	3e-53	195
b0912	PR00344205	0.00	0	0	0	0	0	0	0	7e-38	144
b0912	PR00344205	0.00	0	0	0	0	0	0	0	5e-13	61.6
b0912	PR00344204	32.22	90	60	1	1	90	3	91	4e-12	58.5
b0914	PR00027831	26.70	221	141	8	356	567	18	226	1e-17	79.7
b0933	PR00027831	28.93	197	120	6	30	211	24	215	1e-18	82.0
b0989	PR00105485	49.25	67	34	0	1	67	1	67	1e-13	63.2
b0990	PR00105485	72.86	70	19	0	1	70	1	70	1e-29	115
b0995	PR00102976	100.00	230	0	0	1	230	1	230	1e-134	467
b0995	PR00106294	42.49	233	126	4	4	229	5	236	2e-51	190
b0995	PR00105335	0.00	0	0	0	0	0	0	0	1e-35	138
b0995	PR00029863	32.74	226	144	3	5	223	9	233	5e-29	116
b0995	PR00263736	0.00	0	0	0	0	0	0	0	2e-26	108
b0995	PR00254806	31.44	229	150	3	1	225	1	226	2e-26	107
b0995	PR00102398	32.17	230	142	4	1	223	1	223	3e-26	107
b0995	PR00105825	30.30	231	149	5	5	227	4	230	2e-23	97.8
b0995	PR00103110	0.00	0	0	0	0	0	0	0	2e-22	94.7
b0995	PR00030460	29.54	237	151	5	1	225	1	233	1e-20	88.6
b0995	PR00118306	31.18	170	106	3	61	225	60	223	3e-18	80.5
b1040	PR00031099	29.34	167	96	3	61	213	65	223	6e-12	59.7
b1117	PR00027831	28.93	197	134	2	5	200	1	192	7e-22	92.8
b1119	PR00029314	0.00	0	0	0	0	0	0	0	3e-15	70.9
b1126	PR00027831	29.60	223	151	4	24	241	9	230	7e-24	100
b1130	PR00103110	0.00	0	0	0	0	0	0	0	1e-130	453
b1130	PR00102398	32.89	225	148	2	2	223	4	228	2e-32	127
b1130	PR00105335	0.00	0	0	0	0	0	0	0	5e-32	126
b1130	PR00263736	0.00	0	0	0	0	0	0	0	3e-27	110
b1130	PR00030460	30.17	232	149	3	2	221	4	234	5e-26	106
b1130	PR00106294	30.26	228	148	4	3	220	6	232	5e-25	103
b1130	PR00029863	29.00	231	153	3	2	222	8	237	6e-25	102
b1130	PR00254806	30.04	223	150	2	2	219	4	225	8e-25	102
b1130	PR00118306	36.31	168	99	4	59	221	60	224	3e-24	100
b1130	PR00102976	29.52	227	145	5	3	220	5	225	2e-22	94.7
b1130	PR00105825	28.70	230	149	5	2	220	3	228	5e-19	83.2
b1130	PR00105781	31.48	108	74	0	3	110	6	113	1e-12	62.0
b1130	PR00105909	26.13	111	82	0	3	113	8	118	8e-11	55.8
b1183	PR00105944	33.33	117	75	3	22	136	82	197	6e-14	65.5
b1183	PR00029340	0.00	0	0	0	0	0	0	0	2e-11	57.0
b1187	PR00103167	100.00	239	0	0	1	239	1	239	4e-143	495
b1201	PR00031584	27.48	444	300	9	205	627	12	454	1e-41	160
b1201	PR00105781	32.05	312	187	4	345	631	158	469	3e-38	149
b1201	PR00104678	31.90	326	210	6	313	631	367	687	1e-35	140
b1201	PR00174966	29.90	311	187	2	351	630	170	480	2e-35	139
b1201	PR00105909	33.10	287	184	3	345	627	159	441	3e-35	138
b1201	PR00103301	26.41	337	236	6	298	630	178	506	4e-28	115
b1201	PR00174742	29.47	302	191	6	342	630	222	514	5e-28	114
b1221	PR00103201	0.00	0	0	0	0	0	0	0	1e-124	434
b1221	PR00177747	59.51	205	81	1	5	209	10	212	2e-67	243
b1221	PR00104158	44.39	214	117	1	1	214	1	212	6e-49	182
b1221	PR00031099	33.78	222	128	3	8	210	5	226	6e-34	132
b1221	PR00030716	26.60	203	146	3	9	208	4	206	3e-18	80.5
b1221	PR00184909	34.88	129	81	3	8	135	2	128	8e-16	72.4
b1221	PR00029863	28.09	235	137	9	1	209	1	229	1e-14	68.9
b1221	PR00104182	25.00	200	142	3	8	204	5	199	3e-14	67.0
b1221	PR00029972	28.46	123	86	1	5	125	2	124	8e-13	62.4
b1221	PR00030460	27.17	184	111	5	38	199	32	214	2e-12	61.2
b1221	PR00254806	27.23	213	132	8	9	203	5	212	2e-12	60.8
b1221	PR00263736	0.00	0	0	0	0	0	0	0	1e-11	58.5
b1235	PR00105781	33.00	100	67	0	10	109	6	105	2e-13	65.5
b1235	PR00030460	29.81	104	73	0	6	109	1	104	2e-13	65.1
b1235	PR00102976	33.93	112	69	2	9	120	4	110	7e-12	60.1
b1235	PR00105909	27.00	200	130	4	10	196	8	204	1e-11	58.9
b1235	PR00106294	33.66	101	66	1	9	109	5	104	2e-11	58.2
b1237	PR00103215	100.00	137	0	0	1	137	1	137	1e-77	276
b1246	PR00027831	28.93	242	157	7	19	260	1	227	1e-19	85.9
b1247	PR00027831	29.91	234	155	6	23	256	4	228	1e-25	105
b1275	PR00103253	100.00	324	0	0	1	324	1	324	0.0	669
b1275	PR00029400	29.63	243	169	2	1	243	1	241	4e-28	114
b1275	PR00102337	29.79	235	162	3	1	235	1	232	1e-25	105
b1275	PR00105874	26.09	253	178	4	1	250	1	247	3e-25	104
b1275	PR00028970	24.92	313	198	10	1	301	1	288	6e-19	83.6
b1275	PR00179209	0.00	0	0	0	0	0	0	0	1e-17	79.3
b1275	PR00105747	27.54	207	137	7	18	220	18	215	3e-16	74.7
b1275	PR00030214	22.06	281	207	6	18	295	17	288	3e-15	71.2
b1275	PR00105694	22.22	270	187	7	1	259	1	258	1e-12	62.8
b1275	PR00104363	21.95	246	182	5	3	244	9	248	8e-11	56.6
b1284	PR00177452	0.00	0	0	0	0	0	0	0	5e-24	99.8
b1284	PR00105353	27.95	229	158	4	4	227	6	232	2e-17	78.6
b1284	PR00102823	26.61	233	147	8	8	227	12	233	2e-15	71.2
b1290	PR00027831	27.51	229	149	7	23	245	14	231	1e-20	89.0
b1291	PR00027831	25.00	260	162	8	13	263	11	246	7e-15	70.1
b1303	PR00105909	42.68	321	160	6	7	322	140	441	1e-63	231
b1303	PR00104678	45.28	265	137	4	8	268	381	641	7e-58	213
b1303	PR00105781	39.27	331	182	4	7	322	139	465	1e-54	202
b1303	PR00174966	38.82	322	176	4	7	309	145	464	2e-54	201
b1303	PR00031584	35.09	322	196	5	6	322	141	454	8e-48	179
b1303	PR00174742	41.63	233	134	2	6	237	205	436	7e-47	176
b1303	PR00103301	38.00	250	141	3	18	267	216	451	4e-43	164
b1303	PR00030256	37.11	159	86	6	32	182	144	296	4e-21	90.9
b4524	PR00027831	30.14	209	143	3	17	223	18	225	7e-25	103
b1320	PR00103635	0.00	0	0	0	0	0	0	0	5e-43	163
b1320	PR00030523	30.61	330	214	7	4	328	5	324	4e-40	154
b1320	PR00105847	27.53	316	219	3	4	317	11	318	7e-31	123
b1320	PR00104117	28.75	320	218	5	4	321	3	314	3e-28	114
b1320	PR00029764	23.68	342	233	9	4	332	10	336	6e-24	100
b1320	PR00105368	25.16	314	223	8	3	314	6	309	1e-22	95.5
b1320	PR00103597	26.20	313	209	7	4	303	8	311	2e-21	92.0
b1320	PR00104781	26.56	320	225	5	4	321	3	314	2e-21	92.0
b1320	PR00102344	25.30	328	227	10	1	322	1	316	3e-21	91.3
b1320	PR00102087	23.53	289	208	6	7	290	5	285	4e-20	87.4
b1320	PR00106138	27.83	327	209	12	4	325	6	310	2e-17	79.0
b1323	PR00103301	100.00	513	0	0	1	513	1	513	0.0	1057
b1323	PR00174742	45.40	522	271	5	1	511	1	519	9e-122	426
b1323	PR00105781	40.48	331	169	4	204	506	138	468	6e-60	220
b1323	PR00105909	37.50	304	177	4	206	501	141	439	2e-52	196
b1323	PR00104678	36.64	333	188	6	188	508	367	688	4e-51	191
b1323	PR00031584	30.81	357	216	5	175	507	109	458	2e-50	188
b1323	PR00174966	43.72	231	120	3	203	425	143	371	2e-47	178
b1323	PR00030256	30.20	255	150	10	189	423	100	346	3e-22	95.5
b1328	PR00104363	35.77	123	79	0	3	125	6	128	5e-16	73.6
b1328	PR00102337	34.48	116	76	0	12	127	9	124	3e-14	67.8
b1328	PR00103955	26.80	250	148	7	12	245	9	239	7e-13	63.2
b1328	PR00105694	29.38	194	106	5	5	174	2	188	3e-12	60.8
b1328	PR00028970	22.92	144	110	1	5	148	2	144	8e-12	59.7
b1328	PR00030214	30.25	119	82	1	9	127	6	123	9e-12	59.7
b1334	PR00103312	0.00	0	0	0	0	0	0	0	3e-149	516
b1334	PR00175413	53.54	226	105	0	19	244	14	239	3e-75	270
b1334	PR00770885	27.59	232	156	6	20	244	13	239	5e-22	93.2
b1334	PR00770514	25.00	208	151	4	41	244	22	228	4e-15	70.1
b1335	PR00104178	51.69	89	43	0	79	167	261	349	1e-25	104
b1339	PR00102337	24.83	294	214	4	9	300	5	293	1e-21	92.4
b1339	PR00030214	24.49	294	209	5	5	294	1	285	2e-21	91.3
b1339	PR00029400	26.21	248	172	5	5	246	1	243	1e-18	82.4
b1339	PR00028970	26.09	161	116	1	5	162	1	161	2e-18	81.6
b1339	PR00103955	26.07	257	171	7	9	255	5	252	4e-17	77.4
b1339	PR00105694	28.28	145	104	0	5	149	1	145	1e-16	75.9
b1339	PR00105874	28.97	145	103	0	5	149	1	145	4e-16	73.9
b1339	PR00103253	23.57	280	208	5	5	280	1	278	7e-16	73.2
b1339	PR00179209	0.00	0	0	0	0	0	0	0	2e-15	72.0
b1339	PR00104363	27.82	248	167	5	2	238	4	250	6e-15	70.1
b1339	PR00105747	27.44	164	108	4	5	160	2	162	5e-11	57.4
b1422	PR00102337	33.48	227	143	4	14	237	4	225	4e-25	103
b1422	PR00029400	27.09	203	144	3	13	213	3	203	9e-17	76.3
b1422	PR00105747	28.77	219	131	5	11	211	2	213	2e-15	71.6
b1422	PR00179209	0.00	0	0	0	0	0	0	0	3e-13	64.3
b1422	PR00104363	32.45	151	100	2	10	159	6	155	1e-12	62.8
b1422	PR00105874	22.59	301	219	5	11	305	1	293	2e-12	62.0
b1422	PR00030214	23.33	210	151	4	16	223	6	207	4e-12	60.8
b1422	PR00028970	26.47	170	122	2	11	180	1	167	9e-12	59.7
b1441	PR00027831	29.91	234	149	6	5	228	2	230	2e-23	99.0
b1483	PR00027831	29.31	232	140	6	5	225	1	219	2e-22	95.1
b1484	PR00027831	31.78	236	129	7	22	249	18	229	2e-22	95.5
b1499	PR00105446	45.45	121	62	3	110	227	117	236	1e-24	102
b1513	PR00027831	26.05	215	152	3	13	222	7	219	9e-21	90.5
b1513	PR00027831	25.00	212	145	3	280	488	22	222	3e-16	75.1
b1526	PR00030214	32.38	281	188	2	1	279	1	281	9e-47	176
b1526	PR00029400	26.48	253	174	6	1	243	1	251	3e-20	87.8
b1526	PR00102337	24.56	285	203	5	5	281	5	285	1e-17	79.0
b1526	PR00105694	24.61	256	175	5	1	243	1	251	1e-17	79.0
b1526	PR00105747	23.45	290	204	9	1	280	2	283	2e-17	78.6
b1526	PR00179209	0.00	0	0	0	0	0	0	0	1e-13	65.9
b1526	PR00028970	21.57	306	193	11	1	282	1	283	3e-13	64.7
b1526	PR00103955	24.42	258	183	6	1	251	1	253	3e-13	64.3
b1526	PR00105874	21.80	289	200	3	1	273	1	279	7e-13	63.2
b1526	PR00103253	27.03	148	100	5	1	143	1	145	1e-11	58.9
b1530	PR00103508	100.00	125	0	0	20	144	1	125	7e-71	254
b1531	PR00103509	100.00	127	0	0	1	127	3	129	1e-74	266
b1531	PR00106289	50.50	101	50	0	8	108	4	104	1e-27	110
b1531	PR00105963	41.84	98	57	0	11	108	7	104	2e-23	96.7
b1552	PR00105485	70.00	70	21	0	1	70	1	70	3e-26	104
b1557	PR00105485	83.58	67	11	0	1	67	1	67	2e-30	119
b1558	PR00105485	46.27	67	36	0	1	67	1	67	2e-13	62.0
b1594	PR00103571	100.00	406	0	0	1	406	1	406	0.0	825
b1594	PR00102666	40.50	400	236	2	6	405	8	405	8e-87	309
b1594	PR00029314	0.00	0	0	0	0	0	0	0	1e-26	109
b1595	PR00104363	37.74	257	151	5	4	259	8	256	2e-40	155
b1595	PR00029400	28.82	288	200	4	3	288	1	285	1e-30	122
b1595	PR00105874	31.85	248	162	4	1	247	1	242	1e-26	109
b1595	PR00102337	29.79	292	183	8	6	288	4	282	4e-21	90.9
b1595	PR00103955	28.17	252	170	4	3	251	1	244	1e-19	85.5
b1595	PR00030214	25.76	295	205	7	1	292	1	284	5e-18	80.5
b1595	PR00105694	26.83	246	175	4	3	246	1	243	8e-18	79.7
b1595	PR00103253	26.77	269	182	6	3	268	1	257	1e-16	75.9
b1595	PR00179209	0.00	0	0	0	0	0	0	0	1e-15	72.8
b1595	PR00105747	25.59	254	176	7	3	251	2	247	2e-15	72.0
b1595	PR00104755	32.31	130	85	2	5	134	8	134	8e-13	63.2
b1595	PR00028970	23.99	296	179	12	3	287	1	261	2e-12	62.0
b1608	PR00105335	0.00	0	0	0	0	0	0	0	2e-36	141
b1608	PR00029863	35.47	234	140	4	4	233	9	235	9e-33	129
b1608	PR00030460	33.91	233	150	3	1	231	1	231	2e-32	127
b1608	PR00254806	34.06	229	143	2	4	232	5	225	2e-27	111
b1608	PR00105825	33.05	233	151	2	1	233	1	228	8e-27	108
b1608	PR00263736	0.00	0	0	0	0	0	0	0	2e-26	108
b1608	PR00102398	29.06	234	151	3	4	234	5	226	3e-24	100
b1608	PR00106294	28.45	232	161	2	4	234	6	233	4e-22	93.6
b1608	PR00102976	29.31	232	153	3	4	234	5	226	2e-20	88.2
b1608	PR00118306	30.34	234	147	5	1	231	1	221	3e-19	84.0
b1608	PR00103110	0.00	0	0	0	0	0	0	0	1e-17	79.0
b1620	PR00103597	100.00	342	0	0	1	342	1	342	0.0	696
b1620	PR00105368	31.06	264	175	5	5	266	4	262	5e-27	110
b1620	PR00030523	25.30	336	234	8	7	338	4	326	7e-27	110
b1620	PR00105847	26.27	316	217	5	8	318	11	315	3e-26	108
b1620	PR00104117	29.89	261	180	2	7	266	2	260	2e-24	102
b1620	PR00104781	28.37	289	183	5	8	289	3	274	1e-23	99.4
b1620	PR00102344	26.24	343	231	7	5	342	2	327	1e-21	92.8
b1620	PR00029764	24.86	350	226	7	8	342	10	337	1e-19	85.9
b1620	PR00103635	0.00	0	0	0	0	0	0	0	5e-19	84.0
b1620	PR00106138	27.52	258	170	6	5	258	3	247	1e-18	82.8
b1620	PR00102087	23.53	187	140	1	7	190	1	187	4e-12	60.8
b1658	PR00103635	0.00	0	0	0	0	0	0	0	0.0	712
b1658	PR00105847	37.22	309	190	3	2	309	10	315	4e-59	217
b1658	PR00030523	33.14	341	198	4	3	329	5	329	3e-50	187
b1658	PR00104117	33.63	333	217	3	1	332	1	330	6e-46	173
b1658	PR00104781	32.63	334	219	5	1	332	1	330	3e-44	167
b1658	PR00102344	31.94	310	196	8	3	306	5	305	7e-37	143
b1658	PR00029764	26.19	336	237	6	2	331	9	339	1e-32	129
b1658	PR00030947	27.09	299	188	9	51	330	91	378	7e-27	109
b1658	PR00105368	27.95	297	208	5	3	298	7	298	3e-25	104
b1658	PR00103597	23.28	335	243	4	3	326	8	339	5e-19	84.0
b1658	PR00102087	22.22	333	249	4	4	331	3	330	5e-18	80.5
b1658	PR00106138	23.44	320	225	11	3	319	6	308	6e-13	63.5
b1659	PR00102337	33.53	173	109	4	12	182	11	179	3e-16	74.3
b1659	PR00029400	27.65	170	116	2	13	179	12	177	3e-13	64.7
b1682	PR00027831	22.65	234	160	7	1	228	1	219	3e-11	57.8
b1712	PR00344204	100.00	99	0	0	1	99	1	99	1e-54	199
b1712	PR00344205	0.00	0	0	0	0	0	0	0	2e-42	159
b1712	PR00344205	0.00	0	0	0	0	0	0	0	6e-15	68.2
b1712	PR00344204	32.22	90	60	1	3	91	1	90	4e-12	58.5
b1756	PR00027831	25.35	213	146	8	1	204	1	209	8e-15	69.3
b1770	PR00105353	29.08	251	175	2	1	250	1	249	4e-30	120
b1770	PR00177452	0.00	0	0	0	0	0	0	0	2e-26	107
b1770	PR00102823	21.20	250	193	2	4	252	6	252	2e-15	71.6
b1799	PR00104755	31.13	257	168	5	4	258	5	254	2e-20	88.2
b1799	PR00102337	28.99	169	112	3	13	178	9	172	1e-12	62.4
b1823	PR00105485	70.15	67	20	0	3	69	4	70	2e-24	98.6
b1827	PR00105503	34.21	228	147	2	34	258	45	272	2e-33	131
b1858	PR00027831	30.66	212	124	6	4	194	1	210	4e-21	90.5
b1882	PR00029863	36.11	108	65	2	5	112	6	109	2e-16	73.6
b1882	PR00102398	28.69	122	86	1	7	128	4	124	3e-16	72.8
b1882	PR00105909	34.43	122	77	2	1	122	1	119	5e-13	62.0
b1882	PR00105781	37.25	102	61	2	10	111	8	106	2e-12	60.5
b1882	PR00030460	29.17	120	82	2	7	126	4	120	2e-12	60.1
b1882	PR00104158	34.62	104	65	2	7	109	8	109	2e-11	56.6
b1882	PR00105335	0.00	0	0	0	0	0	0	0	3e-11	56.2
b1883	PR00029972	39.64	111	62	3	1	108	1	109	5e-15	70.5
b1883	PR00031099	28.97	107	75	1	1	107	1	106	3e-11	58.2
b1891	PR558079	100.00	192	0	0	1	192	1	192	6e-114	398
b1892	PR558079	100.00	116	0	0	1	116	4	119	7e-66	237
b1900	PR00027831	33.17	205	129	5	20	222	18	216	1e-22	96.3
b1900	PR00027831	22.18	239	161	5	275	504	24	246	6e-12	60.8
b1914	PR00104158	32.04	206	139	1	2	207	7	211	7e-28	112
b1914	PR00177747	31.10	209	143	1	2	210	12	219	8e-28	112
b1914	PR00031099	27.03	222	146	2	2	208	4	224	2e-27	110
b1914	PR00103201	0.00	0	0	0	0	0	0	0	1e-18	81.6
b1914	PR00104182	26.57	207	139	3	2	202	4	203	2e-17	78.2
b1914	PR00184909	30.06	173	112	3	2	173	1	165	1e-16	75.5
b1914	PR00030716	26.48	219	145	6	1	209	1	213	7e-15	69.3
b1914	PR00029863	32.17	115	75	2	4	118	9	120	1e-11	58.9
b1916	PR00103888	100.00	240	0	0	1	240	1	240	1e-145	504
b1916	PR00177346	40.76	238	141	0	3	240	4	241	6e-48	179
b1916	PR00175299	30.11	186	120	3	62	240	55	237	1e-16	75.5
b1917	PR00027831	32.55	212	132	4	22	232	24	225	7e-25	102
b1922	PR00103894	100.00	239	0	0	1	239	1	239	2e-138	479
b1922	PR00029202	39.38	226	135	1	16	239	27	252	4e-44	166
b1922	PR00028028	29.61	206	125	4	42	236	59	255	2e-18	81.3
b1969	PR00254806	42.53	221	121	1	2	216	4	224	3e-46	173
b1969	PR00263736	0.00	0	0	0	0	0	0	0	3e-45	170
b1969	PR00029863	36.40	228	134	3	2	218	8	235	5e-40	152
b1969	PR00102398	35.87	223	136	4	2	218	4	225	3e-35	136
b1969	PR00030460	34.19	234	141	3	2	222	4	237	6e-34	132
b1969	PR00105335	0.00	0	0	0	0	0	0	0	3e-30	120
b1969	PR00118306	33.78	222	143	2	1	218	2	223	1e-29	118
b1969	PR00105825	35.04	234	133	4	2	221	3	231	3e-29	117
b1969	PR00103110	0.00	0	0	0	0	0	0	0	3e-28	113
b1969	PR00102976	30.26	228	146	3	2	220	4	227	2e-25	104
b1969	PR00106294	31.00	229	147	3	3	220	6	234	3e-25	103
b1969	PR00105909	30.69	101	69	1	24	123	29	129	2e-11	58.2
b1969	PR00029972	29.91	117	77	2	1	112	4	120	2e-11	57.8
b1987	PR00103253	41.21	313	184	0	1	313	1	313	4e-71	256
b1987	PR00029400	26.40	250	182	2	1	250	1	248	5e-22	93.6
b1987	PR00030214	27.10	262	181	7	1	261	1	253	3e-18	81.3
b1987	PR00102337	28.99	207	145	2	18	224	17	221	5e-18	80.5
b1987	PR00105694	28.51	249	169	7	1	245	1	244	1e-14	69.7
b1987	PR00104363	24.90	245	175	5	6	245	9	249	1e-14	68.9
b1987	PR00179209	0.00	0	0	0	0	0	0	0	4e-14	67.8
b1987	PR00105874	24.69	243	180	3	1	243	1	240	6e-14	67.0
b1987	PR00028970	27.89	147	104	2	1	147	1	145	3e-13	64.3
b1987	PR00105747	26.50	234	160	7	11	241	11	235	5e-12	60.5
b1988	PR00103955	100.00	305	0	0	1	305	1	305	2e-180	619
b1988	PR00029400	26.20	313	193	9	1	293	1	295	4e-23	97.1
b1988	PR00102337	30.61	245	162	4	4	243	4	245	9e-23	96.3
b1988	PR00105694	29.67	246	165	6	1	240	1	244	7e-20	86.7
b1988	PR00105874	27.89	251	159	4	1	239	1	241	1e-19	86.3
b1988	PR00179209	0.00	0	0	0	0	0	0	0	1e-15	72.4
b1988	PR00104363	25.98	254	167	8	2	243	8	252	6e-15	70.5
b1988	PR00102027	24.60	248	169	6	1	239	6	244	6e-14	67.0
b1988	PR00030214	23.97	242	179	4	1	241	1	238	7e-13	63.2
b2015	PR00105747	28.47	274	166	7	8	270	7	261	2e-17	78.2
b2015	PR00102337	27.47	182	110	3	13	184	11	180	2e-11	58.5
b2079	PR00029863	41.95	236	128	4	9	236	5	239	2e-45	171
b2079	PR00030460	39.32	234	131	5	10	233	2	234	7e-43	162
b2079	PR00102398	40.18	224	129	3	12	232	4	225	1e-42	162
b2079	PR00105335	0.00	0	0	0	0	0	0	0	3e-39	150
b2079	PR00105825	37.33	225	134	2	12	230	3	226	1e-35	138
b2079	PR00106294	31.76	233	152	1	10	235	3	235	2e-31	124
b2079	PR00102976	35.19	233	136	4	13	237	5	230	3e-31	124
b2079	PR00254806	33.48	230	135	5	11	230	3	224	5e-28	113
b2079	PR00263736	0.00	0	0	0	0	0	0	0	3e-27	110
b2079	PR00118306	32.17	230	138	3	13	233	4	224	1e-24	102
b2079	PR00103110	0.00	0	0	0	0	0	0	0	1e-24	101
b2079	PR00105781	28.69	122	86	1	13	133	6	127	5e-12	60.1
b4498	PR00177452	0.00	0	0	0	0	0	0	0	1e-29	118
b4498	PR00105353	29.11	237	161	3	1	236	1	231	1e-24	101
b4498	PR00102823	24.90	253	180	5	5	255	7	251	1e-16	75.5
b2101	PR00102720	25.43	232	165	5	21	246	3	232	3e-16	74.3
b2125	PR00184909	33.06	248	147	8	2	235	1	243	6e-25	102
b2125	PR00029972	33.06	121	73	3	2	117	4	121	1e-11	58.9
b2125	PR00031099	30.91	110	73	1	2	108	4	113	4e-11	57.0
b2129	PR00027831	28.83	222	150	5	1	217	1	219	5e-23	97.1
b2149	PR00027831	28.07	228	126	7	26	236	18	224	1e-16	76.6
b2149	PR00027831	27.54	207	139	4	278	484	20	215	1e-16	76.6
b2151	PR00104117	100.00	346	0	0	1	346	1	346	0.0	713
b2151	PR00104781	55.89	331	146	0	1	331	1	331	2e-100	354
b2151	PR00105847	35.18	307	196	1	3	306	11	317	8e-47	176
b2151	PR00103635	0.00	0	0	0	0	0	0	0	6e-46	173
b2151	PR00030523	31.13	302	207	1	2	302	4	305	2e-42	161
b2151	PR00102344	29.38	337	216	8	2	328	4	328	3e-28	114
b2151	PR00029764	26.75	314	221	4	3	310	10	320	1e-26	108
b2151	PR00103597	29.89	261	180	2	2	260	7	266	2e-24	102
b2151	PR00105368	25.66	304	212	6	4	301	8	303	2e-24	101
b2151	PR00030947	23.75	341	232	9	3	328	51	378	6e-21	90.5
b2151	PR00106138	25.77	291	197	11	2	288	5	280	1e-18	82.4
b2151	PR00102087	26.57	207	148	2	2	204	1	207	5e-13	63.9
b2157	PR00030214	25.00	288	206	4	3	285	1	283	3e-22	94.4
b2157	PR00029400	23.02	291	215	8	3	286	1	289	2e-17	78.6
b2157	PR00102337	29.61	206	134	5	6	203	4	206	2e-16	75.1
b2157	PR00105694	25.10	251	177	4	3	244	1	249	2e-15	71.6
b2157	PR00103253	24.90	249	179	5	3	243	1	249	2e-14	68.6
b2157	PR00179209	0.00	0	0	0	0	0	0	0	1e-11	58.9
b2157	PR00103955	23.43	175	129	2	3	172	1	175	2e-11	58.2
b2180	PR00027831	31.36	236	141	8	293	520	9	231	1e-23	99.8
b2180	PR00027831	26.75	243	162	7	5	247	1	227	6e-16	74.3
b2193	PR00104158	100.00	215	0	0	1	215	1	215	1e-122	427
b2193	PR00177747	51.71	205	99	0	6	210	11	215	2e-53	197
b2193	PR00103201	0.00	0	0	0	0	0	0	0	1e-39	151
b2193	PR00031099	35.14	222	129	2	5	211	2	223	1e-35	138
b2193	PR00104182	31.00	200	132	3	7	203	4	200	1e-17	79.0
b2193	PR00030716	26.11	226	120	9	8	207	3	207	3e-15	70.5
b2201	PR00027831	26.74	172	119	2	22	186	24	195	1e-16	75.1
b2211	PR00027831	27.41	197	129	7	323	508	2	195	3e-12	62.0
b2213	PR00104178	100.00	354	0	0	1	354	1	354	0.0	734
b2217	PR00104182	100.00	216	0	0	1	216	1	216	2e-124	433
b2217	PR00104158	31.00	200	132	3	4	200	7	203	1e-17	79.0
b2217	PR00177747	23.62	199	146	2	4	199	12	207	4e-12	60.1
b2218	PR00105781	31.40	121	79	1	826	942	5	125	7e-13	65.1
b2218	PR00105909	34.78	115	75	0	822	936	3	117	6e-12	62.0
b2218	PR00030460	35.29	102	66	0	827	928	5	106	1e-11	60.8
b2218	PR00103110	0.00	0	0	0	0	0	0	0	2e-11	60.5
b2220	PR00105909	48.32	447	214	5	7	451	8	439	2e-115	404
b2220	PR00105781	42.95	468	246	3	7	457	6	469	1e-107	379
b2220	PR00174966	36.82	478	272	6	6	456	6	480	1e-76	275
b2220	PR00104678	46.27	322	161	3	141	459	377	689	4e-74	267
b2220	PR00031584	43.64	346	185	6	116	454	113	455	1e-72	262
b2220	PR00103301	40.57	318	172	4	142	456	203	506	3e-61	224
b2220	PR00174742	38.17	317	182	5	145	456	207	514	4e-58	214
b2220	PR00030256	35.67	171	90	4	144	294	108	278	1e-19	86.3
b2220	PR00030460	30.28	142	95	1	5	146	3	140	6e-17	77.4
b2220	PR00263736	0.00	0	0	0	0	0	0	0	6e-17	77.4
b2220	PR00254806	35.51	107	68	1	6	112	4	109	4e-16	74.7
b2220	PR00029863	33.33	120	79	1	5	124	7	125	7e-16	73.9
b2220	PR00102398	36.70	109	67	2	6	112	4	112	4e-14	68.2
b2220	PR00103110	0.00	0	0	0	0	0	0	0	5e-14	67.8
b2220	PR00184909	34.88	129	74	4	7	127	3	129	3e-13	65.5
b2220	PR00106294	25.94	212	131	6	7	197	6	212	6e-13	64.3
b2220	PR00029972	30.97	113	70	3	6	112	5	115	1e-12	63.2
b2220	PR00105335	0.00	0	0	0	0	0	0	0	2e-12	62.4
b2220	PR00031099	31.03	116	73	3	1	112	1	113	2e-11	59.3
b2220	PR00040323	25.90	139	99	2	7	145	25	159	5e-11	57.8
b2248	PR00105503	26.89	238	170	3	26	259	43	280	6e-16	73.2
b2289	PR00029400	25.62	242	167	4	11	239	1	242	1e-15	72.4
b2289	PR00105874	25.17	294	199	6	16	289	6	298	2e-14	68.9
b2289	PR00030214	32.52	123	82	1	11	132	1	123	3e-12	61.2
b2289	PR00104363	27.66	188	131	2	12	194	8	195	1e-11	59.3
b2289	PR00105694	30.34	145	99	1	11	153	1	145	3e-11	58.2
b2289	PR00104755	34.96	123	78	1	13	135	8	128	5e-11	57.0
b2306	PR00027831	28.91	256	161	6	6	256	2	241	3e-24	100
b2364	PR00104755	31.25	288	190	2	17	303	8	288	4e-36	140
b2364	PR00173906	29.83	295	194	6	17	307	8	293	2e-29	118
b2364	PR00105694	31.47	143	93	2	17	154	3	145	9e-14	66.2
b2364	PR00102337	33.14	172	104	6	23	188	9	175	2e-13	65.5
b2364	PR00028970	31.01	129	81	3	16	139	2	127	4e-12	60.8
b2364	PR00105747	25.93	189	136	2	16	201	3	190	7e-12	60.1
b2369	PR00031099	28.64	220	138	3	1	201	4	223	3e-23	97.1
b2369	PR00177747	25.98	204	147	3	4	203	15	218	1e-20	88.6
b2369	PR00104158	28.87	194	128	4	4	190	10	200	8e-20	85.5
b2369	PR00103201	0.00	0	0	0	0	0	0	0	1e-14	68.9
b2369	PR00104182	26.32	190	136	2	1	186	4	193	2e-14	68.2
b2369	PR00184909	27.87	122	80	3	1	118	1	118	7e-11	55.8
b2370	PR00030460	29.34	167	116	2	960	1124	4	170	5e-15	72.8
b2370	PR00029863	35.92	103	65	1	960	1062	8	109	1e-14	71.2
b2370	PR00105909	31.90	116	79	0	957	1072	4	119	2e-12	63.9
b2370	PR00105335	0.00	0	0	0	0	0	0	0	4e-11	59.7
b2370	PR00103110	0.00	0	0	0	0	0	0	0	1e-10	58.2
b2381	PR00184909	28.00	250	167	8	1	242	1	245	7e-20	86.3
b2382	PR00105819	24.38	242	170	5	47	279	67	304	2e-14	68.2
b2382	PR00105818	31.82	88	60	0	189	276	179	266	7e-13	63.2
b2382	PR00102071	26.45	155	99	4	128	281	138	278	3e-11	57.8
b2405	PR00104363	100.00	294	0	0	1	294	1	294	4e-175	602
b2405	PR00029400	27.94	247	170	4	8	250	2	244	2e-23	98.2
b2405	PR00102337	30.84	227	156	1	12	238	6	231	3e-22	94.4
b2405	PR00105874	27.57	243	169	3	8	247	2	240	1e-20	89.4
b2405	PR00179209	0.00	0	0	0	0	0	0	0	2e-17	78.6
b2405	PR00105694	26.91	249	169	4	8	249	2	244	3e-16	74.3
b2405	PR00030214	26.61	248	166	5	8	250	2	238	5e-16	73.9
b2405	PR00103955	25.98	254	167	8	8	252	2	243	4e-15	70.5
b2405	PR00105747	22.95	244	175	4	8	247	3	237	3e-11	57.8
b2405	PR00103253	21.95	246	182	5	9	248	3	244	7e-11	56.6
b2409	PR00102337	27.95	297	212	2	6	302	4	298	1e-29	119
b2409	PR00105874	27.24	290	207	2	4	290	2	290	1e-25	105
b2409	PR00179209	0.00	0	0	0	0	0	0	0	1e-23	99.0
b2409	PR00029400	22.60	292	214	4	5	289	3	289	2e-22	95.1
b2409	PR00103955	28.28	244	169	3	1	243	1	239	8e-22	93.2
b2409	PR00104363	27.69	242	168	4	5	242	9	247	6e-20	86.7
b2409	PR00030214	25.93	297	205	6	1	292	1	287	2e-19	85.5
b2409	PR00105694	25.08	303	203	9	5	292	3	296	6e-15	70.1
b2409	PR00104755	27.54	167	116	2	5	171	8	169	2e-14	68.9
b2409	PR00103253	22.35	264	187	6	5	258	3	258	3e-13	64.7
b2409	PR00028970	20.16	258	170	5	5	247	3	239	4e-11	57.4
b2422	PR00027831	31.60	212	138	4	16	225	19	225	2e-24	102
b2491	PR00104678	50.79	573	247	9	104	664	137	686	6e-150	520
b2491	PR00105909	48.25	315	149	3	347	661	141	441	2e-79	285
b2491	PR00174966	45.13	339	161	5	347	664	146	480	1e-74	269
b2491	PR00105781	42.31	364	181	5	318	664	117	468	6e-71	257
b2491	PR00031584	37.33	367	204	6	312	668	111	461	1e-59	219
b2491	PR00174742	41.98	243	140	1	343	584	203	445	8e-53	197
b2491	PR00103301	36.53	323	186	5	347	668	206	510	2e-50	189
b2491	PR00030256	40.77	130	65	4	371	490	144	271	2e-17	79.3
b2496	PR00105630	26.94	245	160	7	4	232	123	364	2e-18	81.3
b2531	PR00030300	38.04	92	57	0	1	92	2	93	3e-17	76.6
b2537	PR00104363	29.02	286	198	4	2	285	8	290	2e-29	118
b2537	PR00102337	29.11	292	204	2	4	294	4	293	2e-29	118
b2537	PR00179209	0.00	0	0	0	0	0	0	0	3e-27	110
b2537	PR00105874	31.15	244	165	2	1	243	1	242	2e-25	104
b2537	PR00029400	26.82	302	193	6	1	287	1	289	7e-20	86.7
b2537	PR00105694	28.80	250	163	5	1	242	1	243	1e-18	82.4
b2537	PR00103253	28.57	245	169	5	1	241	1	243	2e-17	78.6
b2537	PR00103955	33.14	175	115	2	1	173	1	175	2e-17	78.6
b2537	PR00105747	26.92	286	202	7	1	284	2	282	2e-17	78.6
b2537	PR00028970	23.27	245	177	6	1	243	1	236	1e-14	69.3
b2537	PR00030214	22.71	295	217	5	1	291	1	288	2e-14	68.2
b2537	PR00104755	34.09	176	101	6	3	174	8	172	4e-14	67.4
b2547	PR00027831	29.90	204	131	5	278	480	21	213	2e-18	82.4
b2547	PR00027831	25.96	208	141	3	23	227	18	215	7e-16	73.9
b2550	PR00103571	24.62	333	240	6	9	334	12	340	5e-23	97.4
b2550	PR00102666	24.64	345	233	10	6	336	11	342	1e-18	82.8
b2550	PR00029314	0.00	0	0	0	0	0	0	0	1e-14	69.3
b2554	PR00105909	44.39	446	231	4	1	434	1	441	3e-102	360
b2554	PR00105781	38.15	464	242	4	8	432	6	463	4e-84	300
b2554	PR00104678	46.58	307	160	2	136	438	381	687	9e-70	253
b2554	PR00174966	53.18	220	102	1	154	373	164	382	2e-66	241
b2554	PR00031584	48.25	228	117	1	134	361	141	367	7e-59	216
b2554	PR00174742	45.68	243	131	1	131	372	202	444	4e-57	211
b2554	PR00103301	42.68	239	128	3	123	360	193	423	1e-50	189
b2554	PR00030256	32.56	215	129	6	160	365	144	351	2e-20	89.4
b2554	PR00040323	29.09	110	78	0	8	117	25	134	1e-14	69.7
b2554	PR00030460	32.00	100	68	0	8	107	5	104	2e-13	65.9
b2554	PR00263736	0.00	0	0	0	0	0	0	0	1e-12	63.5
b2554	PR00254806	32.00	100	67	1	8	107	5	103	2e-12	62.4
b2554	PR00184909	32.48	117	74	3	7	120	2	116	7e-11	57.4
b2573	PR00104531	100.00	191	0	0	1	191	1	191	2e-111	389
b2573	PR00174630	65.97	191	64	1	1	190	1	191	6e-73	261
b2573	PR00027728	36.61	183	107	4	11	188	9	187	1e-25	104
b2577	PR00030214	25.42	295	208	5	1	290	1	288	4e-22	94.0
b2577	PR00179209	0.00	0	0	0	0	0	0	0	3e-15	71.2
b2577	PR00102337	30.63	160	110	1	11	169	11	170	7e-15	69.7
b2577	PR00029400	25.00	248	182	3	1	244	1	248	3e-14	68.2
b2577	PR00103955	23.86	264	174	7	1	251	1	250	3e-12	61.2
b2577	PR00028970	22.31	251	180	6	1	245	1	242	4e-12	60.8
b2577	PR00104755	27.56	156	105	3	17	170	22	171	3e-11	57.8
b2577	PR00105694	25.10	247	172	6	1	238	1	243	6e-11	57.0
b2669	PR00103215	57.78	135	56	1	1	134	1	135	5e-33	129
b2677	PR00027831	31.49	235	145	5	44	277	21	240	8e-31	123
b2707	PR00105353	29.88	251	172	3	1	249	1	249	8e-29	115
b2707	PR00177452	0.00	0	0	0	0	0	0	0	3e-28	114
b2707	PR00102823	24.24	231	168	5	5	232	7	233	1e-13	65.5
b2709	PR00104678	40.77	363	199	2	97	452	284	637	8e-72	259
b2709	PR00105909	46.96	313	148	4	177	486	131	428	5e-71	257
b2709	PR00105781	40.48	336	179	4	185	503	138	469	9e-60	219
b2709	PR00031584	37.36	348	191	6	163	498	122	454	1e-57	212
b2709	PR00103301	37.87	338	168	6	169	502	193	492	1e-55	206
b2709	PR00174742	44.94	267	135	3	179	444	204	459	2e-55	205
b2709	PR00174966	46.32	231	123	1	187	417	146	375	7e-55	203
b2709	PR00030256	31.46	213	122	7	209	408	142	343	2e-16	75.9
b2714	PR00104781	33.83	337	217	4	1	335	1	333	8e-51	189
b2714	PR00104117	35.63	334	207	5	1	331	1	329	9e-51	189
b2714	PR00030523	31.67	300	195	4	3	298	5	298	3e-44	167
b2714	PR00103635	0.00	0	0	0	0	0	0	0	9e-38	145
b2714	PR00105847	30.55	311	211	3	3	312	11	317	1e-37	145
b2714	PR00102344	28.40	338	228	8	3	335	5	333	6e-32	126
b2714	PR00103597	29.02	317	206	4	3	302	8	322	8e-27	109
b2714	PR00105368	25.50	298	207	5	6	298	10	297	1e-21	92.4
b2714	PR00029764	24.19	339	240	9	2	331	9	339	3e-19	84.7
b2714	PR00102087	24.67	304	219	5	6	303	5	304	2e-15	72.4
b2714	PR00030947	22.06	349	224	12	6	330	54	378	2e-12	62.4
b2714	PR00106138	25.18	282	176	9	3	272	6	264	3e-11	58.2
b2731	PR00104678	100.00	692	0	0	1	692	1	692	0.0	1426
b2731	PR00105909	46.96	313	153	4	376	683	137	441	5e-75	271
b2731	PR00174966	44.15	342	154	5	378	686	143	480	1e-70	256
b2731	PR00105781	40.33	367	174	7	361	687	108	469	8e-65	237
b2731	PR00031584	35.96	445	255	12	255	684	26	455	5e-60	221
b2731	PR00174742	38.68	318	185	4	378	689	204	517	1e-57	213
b2731	PR00103301	36.64	333	188	6	367	688	188	508	7e-51	191
b2731	PR00030256	28.51	235	146	7	405	624	144	371	8e-17	77.8
b2735	PR00105353	30.40	250	172	2	1	249	1	249	3e-27	110
b2735	PR00177452	0.00	0	0	0	0	0	0	0	5e-25	103
b2735	PR00102823	30.48	210	140	5	29	236	31	236	1e-14	68.6
b2741	PR00029088	28.91	256	126	6	63	315	31	233	2e-19	85.1
b2741	PR00029202	28.30	212	126	5	118	318	54	250	1e-13	66.2
b2741	PR00028028	27.03	222	148	7	101	317	43	255	3e-12	61.6
b2786	PR00105909	33.93	112	72	1	670	781	8	117	3e-13	66.2
b2786	PR00029863	30.36	112	71	2	661	772	4	108	2e-12	63.5
b2805	PR00105353	28.45	232	162	2	2	232	3	231	2e-25	104
b2805	PR00177452	0.00	0	0	0	0	0	0	0	9e-23	95.9
b2808	PR00104755	100.00	305	0	0	1	305	1	305	0.0	627
b2808	PR00173906	32.65	294	187	6	1	288	1	289	2e-35	137
b2808	PR00102337	31.13	212	125	6	14	210	9	214	2e-20	88.2
b2808	PR00030214	28.36	268	143	8	11	253	6	249	2e-13	64.7
b2808	PR00105747	28.41	176	118	3	22	192	18	190	1e-12	62.4
b2808	PR00028970	23.39	295	198	11	8	288	3	283	8e-12	59.7
b2808	PR00105694	26.17	256	175	7	8	252	3	255	2e-11	58.9
b2808	PR00029400	27.75	173	112	3	11	172	6	176	6e-11	57.0
b2837	PR00104781	100.00	343	0	0	1	343	1	343	0.0	707
b2837	PR00104117	55.89	331	146	0	1	331	1	331	2e-103	364
b2837	PR00105847	33.22	304	201	2	2	304	10	312	3e-47	177
b2837	PR00103635	0.00	0	0	0	0	0	0	0	2e-45	172
b2837	PR00030523	30.99	313	215	1	3	314	5	317	2e-43	164
b2837	PR00029764	25.97	335	230	6	3	326	10	337	1e-27	112
b2837	PR00103597	28.31	332	206	7	3	317	8	324	1e-25	105
b2837	PR00102344	27.04	355	230	9	3	343	5	344	1e-23	99.0
b2837	PR00030947	25.00	288	196	7	55	328	97	378	4e-21	90.9
b2837	PR00105368	23.10	303	221	5	4	301	8	303	6e-19	83.6
b2837	PR00106138	25.32	316	217	6	3	314	6	306	1e-15	72.8
b2837	PR00102087	32.03	128	84	1	4	128	3	130	4e-13	64.3
b2839	PR00102337	27.82	284	196	6	7	286	4	282	2e-21	91.7
b2839	PR00103253	25.95	262	187	5	1	259	1	258	1e-15	72.8
b2839	PR00103955	24.90	245	172	5	4	243	1	238	1e-15	72.4
b2839	PR00105747	25.76	264	178	4	4	260	2	254	7e-15	70.1
b2839	PR00029400	23.08	299	182	7	4	277	1	276	8e-13	63.2
b2856	PR00104158	28.57	196	135	2	5	196	8	202	1e-16	75.1
b2856	PR00177747	26.77	198	140	2	4	197	12	208	3e-15	70.5
b2856	PR00104182	30.10	206	133	6	1	199	1	202	2e-14	67.8
b2856	PR00103201	0.00	0	0	0	0	0	0	0	1e-11	58.2
b2856	PR00031099	24.44	225	150	2	1	206	1	224	4e-11	57.0
b2869	PR00105781	43.47	329	169	5	272	586	140	465	2e-68	248
b2869	PR00105909	42.45	318	163	5	272	586	141	441	8e-65	236
b2869	PR00104678	42.37	321	163	6	271	586	380	683	1e-64	236
b2869	PR00174966	49.80	253	121	5	266	516	139	387	7e-62	227
b2869	PR00174742	35.69	311	190	2	277	587	212	512	4e-56	207
b2869	PR00031584	36.88	320	197	3	269	587	140	455	3e-55	204
b2869	PR00103301	32.66	349	202	6	243	589	189	506	3e-50	188
b2869	PR00030256	33.53	167	92	6	291	447	139	296	2e-16	76.6
b2916	PR00104858	100.00	297	0	0	1	297	1	297	4e-177	608
b2921	PR00102337	25.00	252	168	8	4	245	1	241	2e-12	61.6
b2980	PR00102120	28.57	231	161	3	5	234	7	234	1e-22	95.5
b3010	PR00175582	27.94	136	92	2	183	313	142	276	3e-11	57.8
b3025	PR00263736	0.00	0	0	0	0	0	0	0	4e-34	133
b3025	PR00103110	0.00	0	0	0	0	0	0	0	7e-34	132
b3025	PR00030460	33.62	232	139	3	2	218	4	235	7e-34	132
b3025	PR00254806	33.48	227	141	3	2	219	4	229	2e-32	127
b3025	PR00029863	32.33	232	136	6	2	216	8	235	5e-27	109
b3025	PR00102398	34.22	225	141	5	2	219	4	228	7e-27	109
b3025	PR00105335	0.00	0	0	0	0	0	0	0	4e-26	106
b3025	PR00105825	35.09	228	133	4	2	216	3	228	6e-26	106
b3025	PR00102976	27.80	223	152	3	3	217	5	226	2e-21	90.9
b3025	PR00106294	29.65	226	144	5	3	214	6	230	7e-20	85.9
b3025	PR00118306	30.49	223	147	4	1	216	2	223	3e-19	84.0
b3025	PR00105781	33.33	111	74	0	3	113	6	116	1e-13	65.5
b3025	PR00105909	32.77	119	80	0	3	121	8	126	2e-13	64.7
b3025	PR00177747	28.44	211	122	7	1	202	12	202	5e-11	56.6
b3060	PR00104755	26.32	266	177	8	1	259	1	254	6e-13	63.5
b3067	PR00103894	28.71	202	128	5	403	599	43	233	4e-13	65.1
b3075	PR00103635	0.00	0	0	0	0	0	0	0	3e-25	104
b3075	PR00105847	27.06	340	223	10	2	327	10	338	9e-23	96.3
b3075	PR00104117	25.65	347	202	10	1	314	1	324	2e-20	88.6
b3075	PR00030523	25.50	353	211	12	3	327	5	333	9e-20	86.3
b3075	PR00102344	26.25	339	221	12	3	326	5	329	6e-18	80.5
b3075	PR00104781	25.50	349	208	11	1	321	1	325	7e-16	73.6
b3075	PR00029764	23.84	344	226	12	3	325	10	338	1e-12	62.4
b3094	PR00102120	28.50	207	135	5	21	218	23	225	5e-11	56.6
b3118	PR00105874	25.21	238	156	7	27	253	21	247	4e-14	67.4
b3118	PR00030214	25.24	210	152	3	10	219	4	208	1e-12	62.8
b3118	PR00028970	25.00	148	108	1	12	159	9	153	1e-12	62.4
b3118	PR00105747	24.21	190	137	4	8	195	3	187	2e-12	61.6
b3118	PR00103253	23.91	230	144	7	8	220	2	217	2e-12	61.6
b3118	PR00029400	24.87	193	140	4	10	199	4	194	2e-11	58.5
b3118	PR00179209	0.00	0	0	0	0	0	0	0	5e-11	57.0
b3131	PR00105353	28.29	251	177	1	16	266	4	251	2e-28	114
b3131	PR00177452	0.00	0	0	0	0	0	0	0	5e-23	96.7
b3131	PR00102823	27.50	240	169	3	13	252	3	237	3e-22	94.4
b3195	PR00027831	28.30	212	137	6	26	232	23	224	3e-20	87.4
b3201	PR00027831	30.90	233	151	5	1	228	1	228	6e-26	106
b3202	PR00105139	100.00	477	0	0	1	477	1	477	0.0	976
b3202	PR00041302	38.20	479	276	9	1	475	3	465	9e-88	312
b3202	PR00030970	34.25	362	226	5	118	475	81	434	7e-64	233
b3222	PR00102666	27.24	257	167	8	30	268	117	371	2e-16	74.7
b3222	PR00029314	0.00	0	0	0	0	0	0	0	1e-15	72.0
b3222	PR00103571	26.73	217	140	5	86	285	176	390	7e-13	63.2
b3226	PR00102120	35.25	139	84	2	31	166	10	145	7e-12	59.7
b3226	PR00103167	30.38	158	105	2	35	191	11	164	2e-11	58.5
b3237	PR00105174	0.00	0	0	0	0	0	0	0	5e-90	318
b3237	PR00029975	31.51	146	87	6	14	152	10	149	2e-11	57.0
b3243	PR00102337	33.06	121	81	0	5	125	4	124	2e-15	72.0
b3243	PR00104755	26.00	250	181	3	4	253	8	253	8e-15	69.7
b3243	PR00030214	32.80	125	83	1	4	128	3	126	3e-14	67.8
b3243	PR00103955	30.08	123	85	1	4	125	3	125	1e-12	62.4
b3243	PR00029400	27.20	125	91	0	4	128	3	127	3e-12	61.2
b3261	PR00105198	100.00	98	0	0	1	98	1	98	2e-54	199
b3271	PR00027831	28.40	250	163	7	12	252	1	243	7e-24	99.8
b3352	PR00027831	25.89	224	147	5	19	239	23	230	7e-15	71.2
b3352	PR00027831	24.04	208	124	6	331	513	24	222	2e-11	59.7
b3357	PR00105287	100.00	210	0	0	1	210	1	210	2e-125	436
b3357	PR00174520	66.83	202	64	2	12	210	13	214	6e-80	285
b3357	PR00174395	24.04	208	148	2	3	206	16	217	1e-12	62.0
b3375	PR00102720	30.72	166	113	2	9	173	3	167	5e-22	93.2
b3375	PR00030947	52.78	72	34	0	13	84	27	98	7e-16	72.8
b3375	PR00102120	42.11	76	35	1	11	77	1	76	6e-13	63.2
b3405	PR00105335	0.00	0	0	0	0	0	0	0	6e-140	484
b3405	PR00030460	39.13	230	137	1	4	230	2	231	1e-43	165
b3405	PR00029863	35.37	229	145	3	6	232	8	235	2e-39	151
b3405	PR00102398	37.55	229	134	3	6	232	4	225	1e-38	148
b3405	PR00106294	36.05	233	142	4	7	235	6	235	1e-38	148
b3405	PR00105825	40.43	235	125	6	6	233	3	229	9e-38	145
b3405	PR00102976	34.48	232	145	3	5	235	3	228	1e-35	138
b3405	PR00254806	36.84	228	138	5	6	232	4	226	2e-33	131
b3405	PR00103110	0.00	0	0	0	0	0	0	0	5e-32	126
b3405	PR00263736	0.00	0	0	0	0	0	0	0	4e-31	123
b3405	PR00118306	32.89	225	145	2	6	230	3	221	4e-31	123
b3405	PR00105781	30.08	123	85	1	7	128	6	128	4e-15	70.5
b3405	PR00029972	33.83	133	84	4	3	131	2	134	2e-12	61.6
b3418	PR00105348	100.00	901	0	0	1	901	1	901	0.0	1842
b3422	PR00105909	39.45	256	130	7	185	432	140	378	1e-39	153
b3422	PR00174966	39.01	223	127	2	209	431	168	381	1e-38	149
b3422	PR00104678	34.49	287	158	8	186	464	381	645	2e-36	142
b3422	PR00103301	36.07	244	134	5	184	424	204	428	1e-34	136
b3422	PR00105781	35.56	239	138	4	206	440	159	385	4e-33	131
b3422	PR00174742	34.38	224	138	4	209	431	229	444	3e-30	121
b3422	PR00031584	32.51	243	152	5	186	427	143	374	1e-28	116
b3422	PR00030256	33.16	190	106	6	211	382	144	330	2e-19	86.3
b3423	PR00105353	100.00	252	0	0	1	252	1	252	4e-150	518
b3423	PR00177452	0.00	0	0	0	0	0	0	0	2e-83	297
b3423	PR00102823	26.88	253	174	4	2	249	4	250	6e-20	86.3
b3438	PR00105368	100.00	304	0	0	1	304	1	304	0.0	625
b3438	PR00105847	29.41	323	216	8	1	314	1	320	2e-35	138
b3438	PR00029764	26.33	338	223	8	1	321	1	329	1e-29	119
b3438	PR00030523	24.53	318	235	3	8	321	6	322	4e-29	117
b3438	PR00103635	0.00	0	0	0	0	0	0	0	4e-27	110
b3438	PR00103597	27.88	330	222	6	4	319	5	332	6e-27	110
b3438	PR00104117	25.73	307	214	6	8	306	4	304	2e-24	101
b3438	PR00030947	24.82	274	190	4	62	323	100	369	2e-23	98.2
b3438	PR00102344	26.15	325	222	10	5	319	2	318	6e-19	83.6
b3438	PR00104781	22.87	293	214	5	8	293	4	291	2e-18	82.0
b3438	PR00106138	23.24	327	235	7	3	326	2	315	2e-15	71.6
b3438	PR00102087	24.18	335	218	12	8	324	3	319	2e-12	61.6
b3450	PR00027831	29.13	230	157	3	4	228	2	230	5e-25	103
b3454	PR00027831	31.16	215	140	7	18	228	18	228	1e-20	89.0
b3455	PR00027831	27.48	222	144	5	20	241	20	224	9e-20	85.9
b3461	PR00029088	45.28	106	56	2	19	123	28	132	2e-17	78.2
b3461	PR00028028	28.29	258	167	8	29	282	12	255	2e-14	68.2
b3463	PR00027831	28.73	181	124	2	16	195	19	195	2e-18	81.3
b3480	PR00027831	28.50	214	145	5	18	231	11	216	5e-20	87.0
b3486	PR00027831	32.29	223	148	3	291	511	20	241	2e-35	140
b3486	PR00027831	31.74	230	151	4	27	255	20	244	1e-30	124
b3515	PR00105446	32.54	209	127	6	39	242	49	248	9e-22	92.4
b3516	PR00105446	100.00	274	0	0	1	274	1	274	4e-165	568
b3520	PR00031099	24.07	216	143	3	1	195	4	219	3e-13	63.5
b3521	PR00104755	27.36	296	191	4	4	290	8	288	1e-24	102
b3521	PR00105874	30.63	160	106	3	3	158	2	160	5e-14	67.0
b3521	PR00102337	27.40	219	142	5	10	211	9	227	6e-13	63.5
b3521	PR00173906	24.67	300	201	9	1	290	5	289	6e-13	63.5
b3521	PR00029400	23.83	298	210	10	1	290	1	289	1e-11	59.3
b3521	PR00105694	34.15	123	81	0	7	129	6	128	5e-11	57.0
b3540	PR00027831	25.89	224	158	5	31	254	14	229	7e-22	93.2
b3541	PR00027831	25.38	264	171	9	3	258	1	246	3e-17	77.8
b3556	PR00105485	100.00	70	0	0	1	70	1	70	1e-37	142
b3567	PR00027831	27.18	206	142	5	17	221	18	216	5e-17	78.2
b3567	PR00027831	27.96	211	138	6	274	483	18	215	2e-15	72.4
b3569	PR00105498	100.00	392	0	0	1	392	1	392	0.0	815
b3574	PR00105503	100.00	282	0	0	1	282	1	282	3e-170	586
b3574	PR00102345	32.17	143	97	0	24	166	51	193	2e-12	61.2
b3585	PR00029400	29.46	112	79	0	9	120	4	115	4e-11	57.8
b3604	PR00102120	38.10	231	127	5	7	229	10	232	5e-38	146
b3669	PR00031099	33.18	223	120	4	2	196	4	225	6e-29	115
b3669	PR00177747	36.18	199	116	2	2	189	12	210	9e-27	108
b3669	PR00104158	36.08	194	113	3	4	186	9	202	5e-25	102
b3669	PR00103201	0.00	0	0	0	0	0	0	0	2e-21	90.5
b3669	PR00104182	29.56	203	130	5	2	192	4	205	3e-17	77.0
b3684	PR00102720	31.25	224	154	0	2	225	6	229	3e-33	130
b3684	PR00028337	0.00	0	0	0	0	0	0	0	3e-16	73.9
b4479	PR00102120	31.37	153	95	3	17	165	23	169	3e-11	57.4
b3702	PR00105630	100.00	467	0	0	1	467	1	467	0.0	968
b3711	PR00102083	24.01	329	201	13	2	314	75	370	1e-12	62.8
b3723	PR00031456	42.03	276	159	1	3	277	1	276	4e-72	259
b3725	PR00027831	25.57	219	147	7	25	240	20	225	3e-19	84.3
b3743	PR00102871	26.57	143	97	3	6	143	12	151	7e-12	58.9
b3749	PR00027831	32.37	207	129	4	267	473	20	215	1e-26	109
b3749	PR00027831	29.30	215	145	4	17	230	18	226	3e-22	95.1
b3751	PR00103635	0.00	0	0	0	0	0	0	0	1e-12	62.4
b3751	PR00029764	23.66	262	181	9	29	281	70	321	6e-12	60.1
b3753	PR00103635	0.00	0	0	0	0	0	0	0	1e-90	322
b3753	PR00105847	35.60	309	194	3	2	308	10	315	5e-54	200
b3753	PR00030523	30.72	319	219	2	3	320	5	322	5e-45	170
b3753	PR00104781	33.45	293	192	2	1	292	1	291	5e-41	157
b3753	PR00102344	33.55	310	192	4	3	306	5	306	2e-39	151
b3753	PR00029764	29.67	337	219	8	3	329	10	338	4e-36	140
b3753	PR00104117	29.51	305	210	3	1	303	1	302	2e-35	138
b3753	PR00105368	28.57	301	210	5	3	302	7	303	2e-28	115
b3753	PR00103597	25.85	325	232	1	3	318	8	332	2e-28	115
b3753	PR00102087	27.59	319	210	9	4	311	3	311	5e-28	113
b3753	PR00030947	26.27	335	216	11	12	330	60	379	5e-24	100
b3753	PR00106138	24.16	327	210	10	3	316	6	307	3e-16	74.7
b3755	PR00102120	37.01	127	76	2	11	137	8	130	1e-11	58.5
b4480	PR00029400	27.27	176	120	4	1	173	1	171	4e-15	70.5
b4480	PR00030214	35.00	120	74	2	1	116	1	120	6e-14	66.6
b4480	PR00104363	30.51	177	104	6	2	172	8	171	1e-13	65.9
b4480	PR00105874	26.42	265	158	8	1	239	1	254	2e-13	64.7
b4480	PR00105694	44.12	68	38	0	1	68	1	68	2e-12	62.0
b4480	PR00179209	0.00	0	0	0	0	0	0	0	4e-12	60.5
b3773	PR00105694	100.00	297	0	0	1	297	1	297	5e-178	611
b3773	PR00029400	28.57	252	178	2	1	251	1	251	3e-24	100
b3773	PR00105874	29.89	261	179	2	1	261	1	257	7e-23	96.7
b3773	PR00103955	29.67	246	165	6	1	244	1	240	6e-22	93.2
b3773	PR00102337	32.42	182	123	0	4	185	4	185	9e-21	89.4
b3773	PR00028970	25.50	251	175	5	1	249	1	241	2e-20	88.6
b3773	PR00104363	26.91	249	169	4	2	244	8	249	7e-18	80.1
b3773	PR00030214	24.24	297	214	5	1	296	1	287	2e-17	78.2
b3773	PR00105747	25.08	299	209	7	1	296	2	288	1e-15	72.0
b3773	PR00103253	22.22	270	187	7	1	258	1	259	3e-14	68.2
b3773	PR00179209	0.00	0	0	0	0	0	0	0	1e-13	65.9
b3773	PR00104755	25.39	256	177	7	3	255	8	252	8e-12	59.7
b3828	PR00105747	100.00	317	0	0	1	317	1	317	0.0	652
b3828	PR00030214	26.62	278	192	6	17	288	16	287	6e-22	93.6
b3828	PR00102337	24.58	236	175	1	5	237	4	239	3e-18	81.3
b3828	PR00103253	27.54	207	137	7	18	215	18	220	3e-16	74.7
b3828	PR00105874	27.84	255	179	3	2	251	1	255	3e-15	71.2
b3828	PR00029400	23.14	242	181	3	2	238	1	242	1e-14	69.3
b3828	PR00105694	25.08	299	209	7	2	288	1	296	3e-13	64.7
b3828	PR00104755	28.41	176	118	3	18	190	22	192	1e-12	62.4
b3828	PR00179209	0.00	0	0	0	0	0	0	0	4e-12	60.8
b3828	PR00104363	22.95	244	175	4	3	237	8	247	3e-11	57.8
b3868	PR00105781	100.00	469	0	0	1	469	1	469	0.0	956
b3868	PR00105909	41.99	462	234	4	6	463	8	439	3e-97	343
b3868	PR00104678	40.33	367	174	7	108	469	361	687	5e-65	237
b3868	PR00174966	36.72	463	257	8	28	468	32	480	1e-63	232
b3868	PR00103301	40.48	331	169	4	138	468	204	506	6e-60	220
b3868	PR00174742	44.96	238	130	1	140	376	207	444	6e-53	196
b3868	PR00031584	35.92	348	193	7	130	467	129	456	1e-52	196
b3868	PR00030256	31.60	250	133	8	160	385	140	375	3e-20	88.2
b3868	PR00030460	30.67	150	97	3	6	151	5	151	2e-16	76.3
b3868	PR00105335	0.00	0	0	0	0	0	0	0	8e-15	70.5
b3868	PR00029863	31.82	132	83	3	6	131	9	139	1e-13	66.6
b3868	PR00184909	32.59	135	79	3	6	137	3	128	4e-13	65.1
b3868	PR00040323	30.19	106	74	0	8	113	27	132	7e-13	63.9
b3868	PR00103110	0.00	0	0	0	0	0	0	0	3e-12	62.0
b3868	PR00105825	37.41	139	77	7	6	140	4	136	2e-11	58.9
b3868	PR00263736	0.00	0	0	0	0	0	0	0	4e-11	58.2
b3868	PR00254806	30.25	119	81	2	6	124	5	121	7e-11	57.4
b3868	PR00102398	27.01	137	96	2	6	139	5	140	9e-11	57.0
b3868	PR00029972	29.17	192	104	8	1	167	1	185	1e-10	57.0
b3884	PR00105353	44.72	246	136	0	11	256	6	251	5e-63	229
b3884	PR00177452	0.00	0	0	0	0	0	0	0	3e-60	220
b3884	PR00102823	21.86	247	188	2	11	255	8	251	2e-11	58.2
b3905	PR00105818	100.00	278	0	0	1	278	1	278	2e-166	573
b3905	PR00105819	35.71	266	167	2	8	270	41	305	1e-44	168
b3905	PR00174762	32.46	114	77	0	162	275	202	315	8e-14	66.2
b3905	PR00175582	30.21	96	67	0	179	274	176	271	2e-13	64.7
b3905	PR00105963	34.74	95	62	0	176	270	10	104	3e-11	57.4
b3906	PR00105819	99.65	282	1	0	1	282	31	312	5e-172	591
b3906	PR00105818	35.71	266	167	2	11	275	8	270	3e-42	160
b3906	PR00102071	31.75	126	72	3	157	275	159	277	1e-10	55.8
b3912	PR00105825	100.00	232	0	0	1	232	1	232	1e-134	467
b3912	PR00030460	43.67	229	125	3	2	226	3	231	9e-46	172
b3912	PR00105335	0.00	0	0	0	0	0	0	0	5e-42	159
b3912	PR00102398	39.30	229	125	5	3	226	4	223	2e-37	144
b3912	PR00029863	37.98	208	128	1	2	208	7	214	3e-36	140
b3912	PR00254806	35.06	231	139	5	2	228	3	226	4e-33	129
b3912	PR00106294	32.00	225	151	2	4	226	6	230	1e-31	125
b3912	PR00263736	0.00	0	0	0	0	0	0	0	1e-31	124
b3912	PR00102976	31.76	233	147	5	2	230	3	227	5e-29	116
b3912	PR00118306	30.84	227	150	2	1	226	1	221	4e-23	97.1
b3912	PR00103110	0.00	0	0	0	0	0	0	0	2e-22	94.7
b3912	PR00029972	40.68	118	64	4	3	114	5	122	3e-16	73.9
b3912	PR00105781	38.85	139	75	7	4	136	6	140	5e-16	73.2
b3912	PR00105909	38.98	118	70	2	4	119	8	125	2e-15	71.2
b3912	PR00104158	29.52	227	135	6	3	225	8	213	1e-11	58.9
b3934	PR00105847	100.00	341	0	0	1	341	1	341	0.0	705
b3934	PR00030523	36.06	330	210	1	11	339	5	334	5e-61	223
b3934	PR00103635	0.00	0	0	0	0	0	0	0	4e-59	217
b3934	PR00104781	33.68	291	191	2	10	299	2	291	6e-47	176
b3934	PR00104117	35.18	307	196	1	11	317	3	306	8e-47	176
b3934	PR00105368	29.63	297	201	7	11	304	7	298	3e-34	134
b3934	PR00029764	24.85	342	242	6	4	336	3	338	2e-29	118
b3934	PR00102344	27.76	335	228	7	11	339	5	331	7e-28	113
b3934	PR00030947	26.20	332	223	7	21	340	61	382	9e-28	112
b3934	PR00103597	26.27	316	217	5	11	315	8	318	3e-26	108
b3934	PR00102087	23.08	312	220	6	12	312	3	305	1e-16	75.9
b3934	PR00106138	25.08	315	211	9	11	318	6	302	6e-15	70.5
b3938	PR00105851	100.00	105	0	0	1	105	1	105	1e-60	219
b3954	PR00105818	27.16	162	101	3	120	269	115	271	1e-12	62.8
b3954	PR00102071	38.71	93	56	1	177	268	185	277	1e-11	59.3
b3954	PR00106019	31.18	93	64	0	177	269	199	291	4e-11	57.4
b3961	PR00105874	100.00	305	0	0	1	305	1	305	0.0	623
b3961	PR00179209	0.00	0	0	0	0	0	0	0	5e-60	219
b3961	PR00029400	28.31	272	193	2	1	271	1	271	4e-32	127
b3961	PR00102337	30.77	273	186	1	4	276	4	273	2e-30	121
b3961	PR00103253	26.09	253	178	4	1	247	1	250	2e-25	104
b3961	PR00105694	29.89	261	179	2	1	257	1	261	2e-21	91.7
b3961	PR00104363	27.57	243	169	3	2	240	8	247	1e-20	89.4
b3961	PR00103955	27.89	251	159	4	1	241	1	239	6e-20	86.7
b3961	PR00030214	24.69	243	174	3	1	241	1	236	7e-17	76.6
b3961	PR00105747	27.84	255	179	3	1	255	2	251	3e-15	71.2
b3961	PR00028970	21.85	302	214	7	1	294	1	288	5e-13	63.9
b4000	PR00344205	0.00	0	0	0	0	0	0	0	3e-17	75.5
b4000	PR00344204	34.09	88	57	1	1	87	1	88	2e-15	69.3
b4000	PR00344204	36.67	90	57	0	1	90	3	92	4e-14	65.1
b4000	PR00344205	0.00	0	0	0	0	0	0	0	3e-13	62.0
b4004	PR00105909	100.00	441	0	0	1	441	1	441	0.0	896
b4004	PR00105781	41.99	462	234	4	8	439	6	463	3e-97	343
b4004	PR00104678	46.96	313	153	4	137	441	376	683	3e-75	271
b4004	PR00174966	36.82	478	251	9	8	441	7	477	2e-69	251
b4004	PR00031584	41.53	313	170	4	141	441	143	454	5e-64	233
b4004	PR00174742	39.20	301	175	3	145	439	211	509	2e-56	208
b4004	PR00103301	37.50	304	177	4	141	439	206	501	1e-52	196
b4004	PR00030256	30.29	241	143	8	141	366	117	347	8e-20	87.0
b4004	PR00030460	37.50	104	65	0	5	108	2	105	7e-15	70.5
b4004	PR00254806	31.20	125	84	2	8	132	5	127	9e-14	67.0
b4004	PR00263736	0.00	0	0	0	0	0	0	0	3e-13	65.5
b4004	PR00040323	29.09	110	78	0	8	117	25	134	7e-12	60.5
b4004	PR00029863	30.00	130	85	3	8	133	9	136	5e-11	57.8
b4018	PR00105503	33.48	227	144	5	25	247	24	247	6e-27	109
b4018	PR00102345	29.27	205	124	8	24	215	50	246	9e-12	59.3
b4035	PR00027831	29.61	206	142	3	20	223	22	226	6e-24	100
b4043	PR00105944	100.00	202	0	0	1	202	1	202	8e-117	407
b4043	PR00029340	0.00	0	0	0	0	0	0	0	1e-28	115
b4062	PR00105963	100.00	107	0	0	1	107	1	107	8e-61	220
b4062	PR00106289	55.77	104	46	0	1	104	1	104	5e-32	124
b4062	PR00103509	41.84	98	57	0	7	104	13	110	2e-23	96.7
b4062	PR00105818	34.74	95	62	0	10	104	176	270	9e-12	57.8
b4063	PR00105964	100.00	154	0	0	1	154	1	154	2e-88	313
b4084	PR00029314	0.00	0	0	0	0	0	0	0	2e-14	68.6
b4084	PR00102666	24.57	293	179	12	35	301	119	395	4e-14	67.4
b4087	PR00027831	29.38	211	139	4	18	227	18	219	2e-26	108
b4087	PR00027831	24.29	210	143	5	277	485	19	213	6e-16	74.3
b4096	PR00027831	28.08	203	134	4	1	203	1	191	6e-14	66.2
b4097	PR00027831	29.60	223	122	7	19	228	19	219	1e-17	79.0
b4102	PR00102720	27.90	233	154	6	14	239	7	232	2e-14	67.8
b4102	PR00028337	0.00	0	0	0	0	0	0	0	2e-12	61.6
b4106	PR00027831	27.78	234	147	7	18	248	19	233	1e-19	85.5
b4113	PR00263736	0.00	0	0	0	0	0	0	0	9e-39	148
b4113	PR00030460	34.35	230	136	2	2	216	4	233	2e-36	140
b4113	PR00254806	38.22	225	127	4	2	216	4	226	1e-35	138
b4113	PR00103110	0.00	0	0	0	0	0	0	0	3e-34	133
b4113	PR00105335	0.00	0	0	0	0	0	0	0	8e-34	132
b4113	PR00029863	33.04	230	137	5	2	216	8	235	6e-29	116
b4113	PR00105825	37.50	232	126	5	2	218	3	230	7e-28	112
b4113	PR00102398	32.73	220	141	4	2	214	4	223	1e-26	108
b4113	PR00118306	39.39	165	92	4	59	216	60	223	7e-23	95.9
b4113	PR00102976	30.67	225	147	3	3	219	5	228	5e-22	93.2
b4113	PR00106294	30.34	234	148	4	3	222	6	238	1e-19	85.1
b4113	PR00105909	28.65	171	103	5	1	167	6	161	5e-12	59.7
b4113	PR00105781	27.82	133	92	1	3	135	6	134	8e-12	59.3
b4116	PR00105446	33.33	228	141	1	23	250	30	246	9e-34	132
b4118	PR00106019	100.00	302	0	0	1	302	1	302	0.0	637
b4118	PR00174762	30.48	105	70	1	193	297	213	314	1e-12	62.4
b4124	PR00028314	28.70	230	159	3	1	229	1	226	2e-29	118
b4191	PR00105353	24.70	247	175	5	1	241	1	242	2e-17	77.8
b4191	PR00177452	0.00	0	0	0	0	0	0	0	2e-17	77.8
b4485	PR00027831	29.67	209	131	8	22	224	18	216	1e-22	96.3
b4241	PR00106138	100.00	315	0	0	1	315	1	315	0.0	653
b4241	PR00103597	27.52	258	170	6	3	247	5	258	1e-18	82.8
b4241	PR00104117	25.77	291	197	11	5	280	2	288	1e-18	82.4
b4241	PR00030523	25.68	296	205	7	3	284	2	296	4e-18	80.9
b4241	PR00029764	22.09	326	235	8	6	314	10	333	7e-16	73.2
b4241	PR00104781	25.52	290	197	6	6	280	3	288	3e-15	71.2
b4241	PR00105847	25.08	315	211	9	6	302	11	318	5e-15	70.5
b4241	PR00102344	25.91	274	160	8	5	253	4	259	2e-14	68.6
b4241	PR00105368	22.68	291	210	6	2	280	3	290	1e-13	65.9
b4241	PR00103635	0.00	0	0	0	0	0	0	0	6e-13	63.5
b4264	PR00105368	48.03	304	157	1	1	304	1	303	1e-80	288
b4264	PR00105847	26.52	313	219	5	7	313	11	318	7e-30	119
b4264	PR00030523	22.39	326	245	3	6	326	4	326	3e-27	111
b4264	PR00104117	26.28	312	223	6	6	313	2	310	5e-23	97.1
b4264	PR00104781	25.71	315	198	7	7	304	3	298	2e-21	91.7
b4264	PR00029764	23.74	337	239	8	7	332	10	339	3e-21	91.3
b4264	PR00103635	0.00	0	0	0	0	0	0	0	1e-19	85.9
b4264	PR00103597	24.85	334	227	13	5	320	6	333	7e-19	83.6
b4264	PR00030947	24.54	273	188	6	48	307	87	354	2e-16	75.5
b4264	PR00102087	26.06	284	185	8	6	275	1	273	3e-16	74.7
b4264	PR00102344	22.68	291	215	5	6	291	4	289	2e-15	72.0
b4264	PR00106138	20.97	310	231	6	3	310	2	299	4e-12	60.8
b4287	PR00027831	26.67	210	146	3	16	223	19	222	4e-20	87.0
b4293	PR00176295	31.82	132	83	3	38	164	39	168	7e-13	62.4
b4299	PR00105503	30.59	219	145	4	38	251	56	272	3e-24	100
b4300	PR00177452	0.00	0	0	0	0	0	0	0	6e-22	93.2
b4300	PR00105353	24.11	253	188	4	4	255	2	251	1e-17	79.3
b4300	PR00102823	23.87	243	166	4	1	235	1	232	2e-15	71.6
b4324	PR00102120	32.89	228	123	8	21	233	22	234	3e-21	90.9
b4327	PR00179209	0.00	0	0	0	0	0	0	0	2e-11	58.2
b4327	PR00104755	27.86	262	150	10	27	270	22	262	4e-11	57.4
b4366	PR00104182	32.74	113	68	2	92	204	98	202	6e-11	56.6
b4391	PR00027831	32.68	153	90	6	339	479	21	172	4e-13	65.1
b4393	PR00106286	100.00	108	0	0	1	108	1	108	3e-60	218
b4396	PR00106289	100.00	289	0	0	1	289	1	289	4e-175	602
b4396	PR00105963	55.77	104	46	0	1	104	1	104	2e-31	124
b4396	PR00103509	50.50	101	50	0	4	104	10	110	2e-27	111
b4398	PR00030460	40.09	232	125	4	6	226	5	233	1e-39	151
b4398	PR00029863	36.40	228	137	4	6	226	9	235	4e-37	143
b4398	PR00102398	36.65	221	136	3	6	224	5	223	2e-35	137
b4398	PR00105335	0.00	0	0	0	0	0	0	0	1e-31	124
b4398	PR00254806	35.11	225	141	3	6	227	5	227	5e-31	122
b4398	PR00263736	0.00	0	0	0	0	0	0	0	2e-30	120
b4398	PR00103110	0.00	0	0	0	0	0	0	0	1e-29	119
b4398	PR00105825	36.73	226	133	5	6	224	4	226	9e-28	112
b4398	PR00102976	34.36	227	137	5	6	226	5	225	1e-27	112
b4398	PR00106294	31.91	235	152	3	1	228	1	234	2e-27	110
b4398	PR00118306	29.86	221	154	1	6	226	4	223	3e-23	97.4
b4398	PR00105781	32.88	146	92	1	1	146	1	140	4e-18	80.1
b4398	PR00105909	27.46	142	101	1	6	145	8	149	6e-13	63.2
b4401	PR00106294	100.00	238	0	0	1	238	1	238	3e-141	489
b4401	PR00102976	42.49	233	126	4	5	236	4	229	3e-51	190
b4401	PR00105335	0.00	0	0	0	0	0	0	0	1e-38	148
b4401	PR00102398	33.33	231	142	4	6	233	5	226	1e-31	125
b4401	PR00029863	29.82	228	158	2	6	232	9	235	6e-31	122
b4401	PR00030460	34.32	236	139	4	6	232	5	233	4e-30	120
b4401	PR00105825	32.44	225	150	2	6	230	4	226	1e-27	112
b4401	PR00254806	32.44	225	147	4	6	230	5	224	2e-25	104
b4401	PR00103110	0.00	0	0	0	0	0	0	0	5e-25	103
b4401	PR00263736	0.00	0	0	0	0	0	0	0	2e-21	91.3
b4401	PR00118306	28.07	171	116	2	62	232	60	223	2e-18	80.9
b4401	PR00177747	27.18	206	125	6	6	208	14	197	9e-11	55.8
